# Supplementary material for: The ChiS-Family DNA-Binding Domain Contains a Cryptic Helix-Turn-Helix Variant
Source: mBio. 2021 Mar 16;12(2):e03287-20. doi: 10.1128/mBio.03287-20 (PMC8092284; doi:10.1128/mBio.03287-20)
Supplement: DATA SET S1 [file mBio.03287-20-sd001.xlsx]

## Sheet: Assigned Hits
Protein Accession Number	Organism Name	Kingdom	Phylum	Class	Order	Family	Genus
ChiS homologs
ACP04903.1	Vibrio cholerae M66-2	Bacteria	Proteobacteria	Gammaproteobacteria	Vibrionales	Vibrionaceae	Vibrio
AEA77832.1	Vibrio cholerae LMA3984-4	Bacteria	Proteobacteria	Gammaproteobacteria	Vibrionales	Vibrionaceae	Vibrio
AKB02782.1	Vibrio cholerae	Bacteria	Proteobacteria	Gammaproteobacteria	Vibrionales	Vibrionaceae	Vibrio
AKB07458.1	Vibrio cholerae	Bacteria	Proteobacteria	Gammaproteobacteria	Vibrionales	Vibrionaceae	Vibrio
AOW83415.1	Vibrio mimicus	Bacteria	Proteobacteria	Gammaproteobacteria	Vibrionales	Vibrionaceae	Vibrio
ASK56161.1	Vibrio sp. 2521-89	Bacteria	Proteobacteria	Gammaproteobacteria	Vibrionales	Vibrionaceae	Vibrio
ATD28184.1	Vibrio cholerae	Bacteria	Proteobacteria	Gammaproteobacteria	Vibrionales	Vibrionaceae	Vibrio
AWB71391.1	Vibrio cholerae	Bacteria	Proteobacteria	Gammaproteobacteria	Vibrionales	Vibrionaceae	Vibrio
AYC06126.1	Vibrio cholerae	Bacteria	Proteobacteria	Gammaproteobacteria	Vibrionales	Vibrionaceae	Vibrio
BAP02094.1	Vibrio cholerae MS6	Bacteria	Proteobacteria	Gammaproteobacteria	Vibrionales	Vibrionaceae	Vibrio
CRZ92558.1	Vibrio cholerae	Bacteria	Proteobacteria	Gammaproteobacteria	Vibrionales	Vibrionaceae	Vibrio
CSA01720.1	Vibrio cholerae	Bacteria	Proteobacteria	Gammaproteobacteria	Vibrionales	Vibrionaceae	Vibrio
CSA08444.1	Vibrio cholerae	Bacteria	Proteobacteria	Gammaproteobacteria	Vibrionales	Vibrionaceae	Vibrio
CSA23887.1	Vibrio cholerae	Bacteria	Proteobacteria	Gammaproteobacteria	Vibrionales	Vibrionaceae	Vibrio
CSA39729.1	Vibrio cholerae	Bacteria	Proteobacteria	Gammaproteobacteria	Vibrionales	Vibrionaceae	Vibrio
CSB32113.1	Vibrio cholerae	Bacteria	Proteobacteria	Gammaproteobacteria	Vibrionales	Vibrionaceae	Vibrio
CSB60133.1	Vibrio cholerae	Bacteria	Proteobacteria	Gammaproteobacteria	Vibrionales	Vibrionaceae	Vibrio
CSB67377.1	Vibrio cholerae	Bacteria	Proteobacteria	Gammaproteobacteria	Vibrionales	Vibrionaceae	Vibrio
CSB70268.1	Vibrio cholerae	Bacteria	Proteobacteria	Gammaproteobacteria	Vibrionales	Vibrionaceae	Vibrio
CSB94538.1	Vibrio cholerae	Bacteria	Proteobacteria	Gammaproteobacteria	Vibrionales	Vibrionaceae	Vibrio
CSC00651.1	Vibrio cholerae	Bacteria	Proteobacteria	Gammaproteobacteria	Vibrionales	Vibrionaceae	Vibrio
CSC12514.1	Vibrio cholerae	Bacteria	Proteobacteria	Gammaproteobacteria	Vibrionales	Vibrionaceae	Vibrio
CSC14350.1	Vibrio cholerae	Bacteria	Proteobacteria	Gammaproteobacteria	Vibrionales	Vibrionaceae	Vibrio
CSC24762.1	Vibrio cholerae	Bacteria	Proteobacteria	Gammaproteobacteria	Vibrionales	Vibrionaceae	Vibrio
CSC70856.1	Vibrio cholerae	Bacteria	Proteobacteria	Gammaproteobacteria	Vibrionales	Vibrionaceae	Vibrio
CSC75761.1	Vibrio cholerae	Bacteria	Proteobacteria	Gammaproteobacteria	Vibrionales	Vibrionaceae	Vibrio
CSC87041.1	Vibrio cholerae	Bacteria	Proteobacteria	Gammaproteobacteria	Vibrionales	Vibrionaceae	Vibrio
CSE00024.1	Vibrio cholerae	Bacteria	Proteobacteria	Gammaproteobacteria	Vibrionales	Vibrionaceae	Vibrio
CSE13613.1	Vibrio cholerae	Bacteria	Proteobacteria	Gammaproteobacteria	Vibrionales	Vibrionaceae	Vibrio
EAZ73140.1	Vibrio cholerae NCTC 8457	Bacteria	Proteobacteria	Gammaproteobacteria	Vibrionales	Vibrionaceae	Vibrio
EAZ76721.1	Vibrio cholerae B33	Bacteria	Proteobacteria	Gammaproteobacteria	Vibrionales	Vibrionaceae	Vibrio
EEN97689.1	Vibrio cholerae 12129(1)	Bacteria	Proteobacteria	Gammaproteobacteria	Vibrionales	Vibrionaceae	Vibrio
EEO15086.1	Vibrio cholerae TMA 21	Bacteria	Proteobacteria	Gammaproteobacteria	Vibrionales	Vibrionaceae	Vibrio
EET24974.1	Vibrio cholerae MO10	Bacteria	Proteobacteria	Gammaproteobacteria	Vibrionales	Vibrionaceae	Vibrio
EEW09430.1	Vibrio mimicus VM573	Bacteria	Proteobacteria	Gammaproteobacteria	Vibrionales	Vibrionaceae	Vibrio
EEY39364.1	Vibrio mimicus MB451	Bacteria	Proteobacteria	Gammaproteobacteria	Vibrionales	Vibrionaceae	Vibrio
EEY46157.1	Vibrio mimicus VM223	Bacteria	Proteobacteria	Gammaproteobacteria	Vibrionales	Vibrionaceae	Vibrio
EFH74000.1	Vibrio cholerae RC385	Bacteria	Proteobacteria	Gammaproteobacteria	Vibrionales	Vibrionaceae	Vibrio
EFH76578.1	Vibrio cholerae MAK 757	Bacteria	Proteobacteria	Gammaproteobacteria	Vibrionales	Vibrionaceae	Vibrio
EGR02299.1	Vibrio cholerae HE39	Bacteria	Proteobacteria	Gammaproteobacteria	Vibrionales	Vibrionaceae	Vibrio
EGR04392.1	Vibrio cholerae HCUF01	Bacteria	Proteobacteria	Gammaproteobacteria	Vibrionales	Vibrionaceae	Vibrio
EGR04921.1	Vibrio cholerae HC-49A2	Bacteria	Proteobacteria	Gammaproteobacteria	Vibrionales	Vibrionaceae	Vibrio
EGR09293.1	Vibrio cholerae HE48	Bacteria	Proteobacteria	Gammaproteobacteria	Vibrionales	Vibrionaceae	Vibrio
EGS60432.1	Vibrio cholerae HE-09	Bacteria	Proteobacteria	Gammaproteobacteria	Vibrionales	Vibrionaceae	Vibrio
EGS64776.1	Vibrio cholerae HC-02A1	Bacteria	Proteobacteria	Gammaproteobacteria	Vibrionales	Vibrionaceae	Vibrio
EGS71988.1	Vibrio cholerae BJG-01	Bacteria	Proteobacteria	Gammaproteobacteria	Vibrionales	Vibrionaceae	Vibrio
EGU18870.1	Vibrio mimicus SX-4	Bacteria	Proteobacteria	Gammaproteobacteria	Vibrionales	Vibrionaceae	Vibrio
EHH74136.1	Vibrio cholerae HC-06A1	Bacteria	Proteobacteria	Gammaproteobacteria	Vibrionales	Vibrionaceae	Vibrio
EHH86439.1	Vibrio cholerae HC-23A1	Bacteria	Proteobacteria	Gammaproteobacteria	Vibrionales	Vibrionaceae	Vibrio
EHH90963.1	Vibrio cholerae HC-28A1	Bacteria	Proteobacteria	Gammaproteobacteria	Vibrionales	Vibrionaceae	Vibrio
EHI00904.1	Vibrio cholerae HC-43A1	Bacteria	Proteobacteria	Gammaproteobacteria	Vibrionales	Vibrionaceae	Vibrio
EHI06818.1	Vibrio cholerae HC-61A1	Bacteria	Proteobacteria	Gammaproteobacteria	Vibrionales	Vibrionaceae	Vibrio
EJH56343.1	Vibrio cholerae HC-43B1	Bacteria	Proteobacteria	Gammaproteobacteria	Vibrionales	Vibrionaceae	Vibrio
EJH65183.1	Vibrio cholerae HE-25	Bacteria	Proteobacteria	Gammaproteobacteria	Vibrionales	Vibrionaceae	Vibrio
EJH65385.1	Vibrio cholerae HE-45	Bacteria	Proteobacteria	Gammaproteobacteria	Vibrionales	Vibrionaceae	Vibrio
EKG53315.1	Vibrio cholerae HC-50A1	Bacteria	Proteobacteria	Gammaproteobacteria	Vibrionales	Vibrionaceae	Vibrio
EKG58142.1	Vibrio cholerae HC-52A1	Bacteria	Proteobacteria	Gammaproteobacteria	Vibrionales	Vibrionaceae	Vibrio
EKG63668.1	Vibrio cholerae HC-56A1	Bacteria	Proteobacteria	Gammaproteobacteria	Vibrionales	Vibrionaceae	Vibrio
EKG64090.1	Vibrio cholerae HC-55A1	Bacteria	Proteobacteria	Gammaproteobacteria	Vibrionales	Vibrionaceae	Vibrio
EKG89929.1	Vibrio cholerae HE-16	Bacteria	Proteobacteria	Gammaproteobacteria	Vibrionales	Vibrionaceae	Vibrio
EKL00477.1	Vibrio cholerae CP1035(8)	Bacteria	Proteobacteria	Gammaproteobacteria	Vibrionales	Vibrionaceae	Vibrio
EKL04202.1	Vibrio cholerae HC-41B1	Bacteria	Proteobacteria	Gammaproteobacteria	Vibrionales	Vibrionaceae	Vibrio
EKL32625.1	Vibrio cholerae HE-40	Bacteria	Proteobacteria	Gammaproteobacteria	Vibrionales	Vibrionaceae	Vibrio
EKL36865.1	Vibrio cholerae HE-46	Bacteria	Proteobacteria	Gammaproteobacteria	Vibrionales	Vibrionaceae	Vibrio
EKL98624.1	Vibrio cholerae HC-46B1	Bacteria	Proteobacteria	Gammaproteobacteria	Vibrionales	Vibrionaceae	Vibrio
EKM05448.1	Vibrio cholerae HC-44C1	Bacteria	Proteobacteria	Gammaproteobacteria	Vibrionales	Vibrionaceae	Vibrio
EKY31052.1	Vibrio cholerae PS15	Bacteria	Proteobacteria	Gammaproteobacteria	Vibrionales	Vibrionaceae	Vibrio
EMB48810.1	Vibrio mimicus CAIM 602	Bacteria	Proteobacteria	Gammaproteobacteria	Vibrionales	Vibrionaceae	Vibrio
EMP94037.1	Vibrio cholerae O1 str. 87395	Bacteria	Proteobacteria	Gammaproteobacteria	Vibrionales	Vibrionaceae	Vibrio
EMP98643.1	Vibrio cholerae O1 str. AG-7404	Bacteria	Proteobacteria	Gammaproteobacteria	Vibrionales	Vibrionaceae	Vibrio
EMQ55111.1	Vibrio cholerae O1 str. EM-1676A	Bacteria	Proteobacteria	Gammaproteobacteria	Vibrionales	Vibrionaceae	Vibrio
EMQ70288.1	Vibrio cholerae O1 str. NHCC-008D	Bacteria	Proteobacteria	Gammaproteobacteria	Vibrionales	Vibrionaceae	Vibrio
ERM62314.1	Vibrio mimicus CAIM 1883	Bacteria	Proteobacteria	Gammaproteobacteria	Vibrionales	Vibrionaceae	Vibrio
ERM62717.1	Vibrio mimicus CAIM 1882	Bacteria	Proteobacteria	Gammaproteobacteria	Vibrionales	Vibrionaceae	Vibrio
KAA1000503.1	Vibrio cholerae	Bacteria	Proteobacteria	Gammaproteobacteria	Vibrionales	Vibrionaceae	Vibrio
KAA1007606.1	Vibrio cholerae	Bacteria	Proteobacteria	Gammaproteobacteria	Vibrionales	Vibrionaceae	Vibrio
KAA1016460.1	Vibrio cholerae	Bacteria	Proteobacteria	Gammaproteobacteria	Vibrionales	Vibrionaceae	Vibrio
KAA1021045.1	Vibrio cholerae	Bacteria	Proteobacteria	Gammaproteobacteria	Vibrionales	Vibrionaceae	Vibrio
KAA1198113.1	Vibrio cholerae	Bacteria	Proteobacteria	Gammaproteobacteria	Vibrionales	Vibrionaceae	Vibrio
KAA1205213.1	Vibrio cholerae	Bacteria	Proteobacteria	Gammaproteobacteria	Vibrionales	Vibrionaceae	Vibrio
KAA1213777.1	Vibrio cholerae	Bacteria	Proteobacteria	Gammaproteobacteria	Vibrionales	Vibrionaceae	Vibrio
KAA1226799.1	Vibrio cholerae	Bacteria	Proteobacteria	Gammaproteobacteria	Vibrionales	Vibrionaceae	Vibrio
KAA1256011.1	Vibrio cholerae	Bacteria	Proteobacteria	Gammaproteobacteria	Vibrionales	Vibrionaceae	Vibrio
KFD82166.1	Vibrio cholerae	Bacteria	Proteobacteria	Gammaproteobacteria	Vibrionales	Vibrionaceae	Vibrio
KFD89033.1	Vibrio cholerae	Bacteria	Proteobacteria	Gammaproteobacteria	Vibrionales	Vibrionaceae	Vibrio
KFD94855.1	Vibrio cholerae	Bacteria	Proteobacteria	Gammaproteobacteria	Vibrionales	Vibrionaceae	Vibrio
KFD97190.1	Vibrio cholerae	Bacteria	Proteobacteria	Gammaproteobacteria	Vibrionales	Vibrionaceae	Vibrio
KFE06359.1	Vibrio cholerae	Bacteria	Proteobacteria	Gammaproteobacteria	Vibrionales	Vibrionaceae	Vibrio
KFE22932.1	Vibrio cholerae	Bacteria	Proteobacteria	Gammaproteobacteria	Vibrionales	Vibrionaceae	Vibrio
KFE25970.1	Vibrio cholerae	Bacteria	Proteobacteria	Gammaproteobacteria	Vibrionales	Vibrionaceae	Vibrio
KFE30451.1	Vibrio mimicus	Bacteria	Proteobacteria	Gammaproteobacteria	Vibrionales	Vibrionaceae	Vibrio
KKP13741.1	Vibrio cholerae	Bacteria	Proteobacteria	Gammaproteobacteria	Vibrionales	Vibrionaceae	Vibrio
KKP14367.1	Vibrio cholerae	Bacteria	Proteobacteria	Gammaproteobacteria	Vibrionales	Vibrionaceae	Vibrio
KKP20641.1	Vibrio cholerae	Bacteria	Proteobacteria	Gammaproteobacteria	Vibrionales	Vibrionaceae	Vibrio
KNA44655.1	Vibrio cholerae MZO-2	Bacteria	Proteobacteria	Gammaproteobacteria	Vibrionales	Vibrionaceae	Vibrio
KNA51874.1	Vibrio cholerae V51	Bacteria	Proteobacteria	Gammaproteobacteria	Vibrionales	Vibrionaceae	Vibrio
KNH54244.1	Vibrio cholerae 623-39	Bacteria	Proteobacteria	Gammaproteobacteria	Vibrionales	Vibrionaceae	Vibrio
KNH56488.1	Vibrio cholerae 1587	Bacteria	Proteobacteria	Gammaproteobacteria	Vibrionales	Vibrionaceae	Vibrio
KQA28418.1	Vibrio cholerae O16 str. 877-163	Bacteria	Proteobacteria	Gammaproteobacteria	Vibrionales	Vibrionaceae	Vibrio
KQA32862.1	Vibrio cholerae	Bacteria	Proteobacteria	Gammaproteobacteria	Vibrionales	Vibrionaceae	Vibrio
KQA33384.1	Vibrio cholerae	Bacteria	Proteobacteria	Gammaproteobacteria	Vibrionales	Vibrionaceae	Vibrio
KQA39427.1	Vibrio cholerae	Bacteria	Proteobacteria	Gammaproteobacteria	Vibrionales	Vibrionaceae	Vibrio
KQA44047.1	Vibrio cholerae	Bacteria	Proteobacteria	Gammaproteobacteria	Vibrionales	Vibrionaceae	Vibrio
KQA46515.1	Vibrio cholerae	Bacteria	Proteobacteria	Gammaproteobacteria	Vibrionales	Vibrionaceae	Vibrio
KQA60244.1	Vibrio cholerae	Bacteria	Proteobacteria	Gammaproteobacteria	Vibrionales	Vibrionaceae	Vibrio
KQA69149.1	Vibrio cholerae	Bacteria	Proteobacteria	Gammaproteobacteria	Vibrionales	Vibrionaceae	Vibrio
KQA77217.1	Vibrio cholerae	Bacteria	Proteobacteria	Gammaproteobacteria	Vibrionales	Vibrionaceae	Vibrio
KQA78888.1	Vibrio cholerae	Bacteria	Proteobacteria	Gammaproteobacteria	Vibrionales	Vibrionaceae	Vibrio
KQA82966.1	Vibrio cholerae	Bacteria	Proteobacteria	Gammaproteobacteria	Vibrionales	Vibrionaceae	Vibrio
KWW45545.1	Vibrio cholerae	Bacteria	Proteobacteria	Gammaproteobacteria	Vibrionales	Vibrionaceae	Vibrio
MRI15094.1	Vibrio cholerae	Bacteria	Proteobacteria	Gammaproteobacteria	Vibrionales	Vibrionaceae	Vibrio
MUH69728.1	Vibrio cholerae	Bacteria	Proteobacteria	Gammaproteobacteria	Vibrionales	Vibrionaceae	Vibrio
MVB46543.1	Vibrio cholerae	Bacteria	Proteobacteria	Gammaproteobacteria	Vibrionales	Vibrionaceae	Vibrio
MVB89098.1	Vibrio cholerae	Bacteria	Proteobacteria	Gammaproteobacteria	Vibrionales	Vibrionaceae	Vibrio
MVC33893.1	Vibrio cholerae	Bacteria	Proteobacteria	Gammaproteobacteria	Vibrionales	Vibrionaceae	Vibrio
MVC74343.1	Vibrio cholerae	Bacteria	Proteobacteria	Gammaproteobacteria	Vibrionales	Vibrionaceae	Vibrio
MVC77797.1	Vibrio cholerae	Bacteria	Proteobacteria	Gammaproteobacteria	Vibrionales	Vibrionaceae	Vibrio
NAO19884.1	Vibrio cholerae	Bacteria	Proteobacteria	Gammaproteobacteria	Vibrionales	Vibrionaceae	Vibrio
NAO58012.1	Vibrio cholerae	Bacteria	Proteobacteria	Gammaproteobacteria	Vibrionales	Vibrionaceae	Vibrio
NEM95164.1	Vibrio cholerae	Bacteria	Proteobacteria	Gammaproteobacteria	Vibrionales	Vibrionaceae	Vibrio
NOE10213.1	Vibrio cholerae	Bacteria	Proteobacteria	Gammaproteobacteria	Vibrionales	Vibrionaceae	Vibrio
NOE31482.1	Vibrio cholerae	Bacteria	Proteobacteria	Gammaproteobacteria	Vibrionales	Vibrionaceae	Vibrio
NOE38847.1	Vibrio cholerae	Bacteria	Proteobacteria	Gammaproteobacteria	Vibrionales	Vibrionaceae	Vibrio
NOE48168.1	Vibrio cholerae	Bacteria	Proteobacteria	Gammaproteobacteria	Vibrionales	Vibrionaceae	Vibrio
NOE84194.1	Vibrio cholerae	Bacteria	Proteobacteria	Gammaproteobacteria	Vibrionales	Vibrionaceae	Vibrio
NOE97704.1	Vibrio cholerae	Bacteria	Proteobacteria	Gammaproteobacteria	Vibrionales	Vibrionaceae	Vibrio
NOF01390.1	Vibrio cholerae	Bacteria	Proteobacteria	Gammaproteobacteria	Vibrionales	Vibrionaceae	Vibrio
NOF12302.1	Vibrio cholerae	Bacteria	Proteobacteria	Gammaproteobacteria	Vibrionales	Vibrionaceae	Vibrio
NOF16252.1	Vibrio cholerae	Bacteria	Proteobacteria	Gammaproteobacteria	Vibrionales	Vibrionaceae	Vibrio
NOF25056.1	Vibrio cholerae	Bacteria	Proteobacteria	Gammaproteobacteria	Vibrionales	Vibrionaceae	Vibrio
NOF32198.1	Vibrio cholerae	Bacteria	Proteobacteria	Gammaproteobacteria	Vibrionales	Vibrionaceae	Vibrio
NOF41007.1	Vibrio cholerae	Bacteria	Proteobacteria	Gammaproteobacteria	Vibrionales	Vibrionaceae	Vibrio
NOF44253.1	Vibrio cholerae	Bacteria	Proteobacteria	Gammaproteobacteria	Vibrionales	Vibrionaceae	Vibrio
NOF56895.1	Vibrio cholerae	Bacteria	Proteobacteria	Gammaproteobacteria	Vibrionales	Vibrionaceae	Vibrio
NOF74775.1	Vibrio cholerae	Bacteria	Proteobacteria	Gammaproteobacteria	Vibrionales	Vibrionaceae	Vibrio
NOF78846.1	Vibrio cholerae	Bacteria	Proteobacteria	Gammaproteobacteria	Vibrionales	Vibrionaceae	Vibrio
NOF79290.1	Vibrio cholerae	Bacteria	Proteobacteria	Gammaproteobacteria	Vibrionales	Vibrionaceae	Vibrio
NOF87393.1	Vibrio cholerae	Bacteria	Proteobacteria	Gammaproteobacteria	Vibrionales	Vibrionaceae	Vibrio
NOF95571.1	Vibrio cholerae	Bacteria	Proteobacteria	Gammaproteobacteria	Vibrionales	Vibrionaceae	Vibrio
OEC18334.1	Vibrio cholerae	Bacteria	Proteobacteria	Gammaproteobacteria	Vibrionales	Vibrionaceae	Vibrio
OEC27835.1	Vibrio cholerae	Bacteria	Proteobacteria	Gammaproteobacteria	Vibrionales	Vibrionaceae	Vibrio
OEJ09384.1	Vibrio cholerae	Bacteria	Proteobacteria	Gammaproteobacteria	Vibrionales	Vibrionaceae	Vibrio
OFI66895.1	Vibrio cholerae	Bacteria	Proteobacteria	Gammaproteobacteria	Vibrionales	Vibrionaceae	Vibrio
OFI68197.1	Vibrio cholerae	Bacteria	Proteobacteria	Gammaproteobacteria	Vibrionales	Vibrionaceae	Vibrio
OFI69065.1	Vibrio cholerae	Bacteria	Proteobacteria	Gammaproteobacteria	Vibrionales	Vibrionaceae	Vibrio
OFI85509.1	Vibrio cholerae	Bacteria	Proteobacteria	Gammaproteobacteria	Vibrionales	Vibrionaceae	Vibrio
OFI88838.1	Vibrio cholerae	Bacteria	Proteobacteria	Gammaproteobacteria	Vibrionales	Vibrionaceae	Vibrio
OFJ02979.1	Vibrio cholerae	Bacteria	Proteobacteria	Gammaproteobacteria	Vibrionales	Vibrionaceae	Vibrio
OFJ19517.1	Vibrio cholerae	Bacteria	Proteobacteria	Gammaproteobacteria	Vibrionales	Vibrionaceae	Vibrio
OFJ30576.1	Vibrio cholerae	Bacteria	Proteobacteria	Gammaproteobacteria	Vibrionales	Vibrionaceae	Vibrio
OLZ25089.1	Vibrio cholerae	Bacteria	Proteobacteria	Gammaproteobacteria	Vibrionales	Vibrionaceae	Vibrio
ORP12004.1	Vibrio cholerae	Bacteria	Proteobacteria	Gammaproteobacteria	Vibrionales	Vibrionaceae	Vibrio
ORP19680.1	Vibrio cholerae	Bacteria	Proteobacteria	Gammaproteobacteria	Vibrionales	Vibrionaceae	Vibrio
OSP47426.1	Vibrio cholerae	Bacteria	Proteobacteria	Gammaproteobacteria	Vibrionales	Vibrionaceae	Vibrio
OWH61112.1	Vibrio cholerae O139	Bacteria	Proteobacteria	Gammaproteobacteria	Vibrionales	Vibrionaceae	Vibrio
PAR81855.1	Vibrio cholerae	Bacteria	Proteobacteria	Gammaproteobacteria	Vibrionales	Vibrionaceae	Vibrio
PAR95769.1	Vibrio cholerae	Bacteria	Proteobacteria	Gammaproteobacteria	Vibrionales	Vibrionaceae	Vibrio
PAS06325.1	Vibrio cholerae	Bacteria	Proteobacteria	Gammaproteobacteria	Vibrionales	Vibrionaceae	Vibrio
PAS37145.1	Vibrio cholerae	Bacteria	Proteobacteria	Gammaproteobacteria	Vibrionales	Vibrionaceae	Vibrio
PAS41787.1	Vibrio cholerae	Bacteria	Proteobacteria	Gammaproteobacteria	Vibrionales	Vibrionaceae	Vibrio
PAS46330.1	Vibrio cholerae	Bacteria	Proteobacteria	Gammaproteobacteria	Vibrionales	Vibrionaceae	Vibrio
PCM00878.1	Vibrio cholerae VC0101557	Bacteria	Proteobacteria	Gammaproteobacteria	Vibrionales	Vibrionaceae	Vibrio
PKQ54799.1	Vibrio cholerae	Bacteria	Proteobacteria	Gammaproteobacteria	Vibrionales	Vibrionaceae	Vibrio
PNM49829.1	Vibrio cholerae	Bacteria	Proteobacteria	Gammaproteobacteria	Vibrionales	Vibrionaceae	Vibrio
PNM57509.1	Vibrio mimicus	Bacteria	Proteobacteria	Gammaproteobacteria	Vibrionales	Vibrionaceae	Vibrio
PUA71175.1	Vibrio cholerae	Bacteria	Proteobacteria	Gammaproteobacteria	Vibrionales	Vibrionaceae	Vibrio
PVX17400.1	Vibrio cholerae	Bacteria	Proteobacteria	Gammaproteobacteria	Vibrionales	Vibrionaceae	Vibrio
PVX21117.1	Vibrio cholerae O1 biovar El Tor	Bacteria	Proteobacteria	Gammaproteobacteria	Vibrionales	Vibrionaceae	Vibrio
QBJ28057.1	Vibrio cholerae	Bacteria	Proteobacteria	Gammaproteobacteria	Vibrionales	Vibrionaceae	Vibrio
QEO44192.1	Vibrio cholerae	Bacteria	Proteobacteria	Gammaproteobacteria	Vibrionales	Vibrionaceae	Vibrio
QKU56552.1	Vibrio cholerae	Bacteria	Proteobacteria	Gammaproteobacteria	Vibrionales	Vibrionaceae	Vibrio
QKU90072.1	Vibrio cholerae	Bacteria	Proteobacteria	Gammaproteobacteria	Vibrionales	Vibrionaceae	Vibrio
RAL30351.1	Vibrio cholerae	Bacteria	Proteobacteria	Gammaproteobacteria	Vibrionales	Vibrionaceae	Vibrio
RBM27420.1	Vibrio sp. 2015V-1076	Bacteria	Proteobacteria	Gammaproteobacteria	Vibrionales	Vibrionaceae	Vibrio
RBM28067.1	Vibrio sp. 2016V-1062	Bacteria	Proteobacteria	Gammaproteobacteria	Vibrionales	Vibrionaceae	Vibrio
RBM33964.1	Vibrio sp. 2523-88	Bacteria	Proteobacteria	Gammaproteobacteria	Vibrionales	Vibrionaceae	Vibrio
RBM37588.1	Vibrio sp. 2017V-1070	Bacteria	Proteobacteria	Gammaproteobacteria	Vibrionales	Vibrionaceae	Vibrio
RBM41000.1	Vibrio sp. 2017V-1038	Bacteria	Proteobacteria	Gammaproteobacteria	Vibrionales	Vibrionaceae	Vibrio
RBM51774.1	Vibrio sp. 2017V-1085	Bacteria	Proteobacteria	Gammaproteobacteria	Vibrionales	Vibrionaceae	Vibrio
RBM51987.1	Vibrio sp. 2017V-1124	Bacteria	Proteobacteria	Gammaproteobacteria	Vibrionales	Vibrionaceae	Vibrio
RBM57395.1	Vibrio sp. 2016V-1111	Bacteria	Proteobacteria	Gammaproteobacteria	Vibrionales	Vibrionaceae	Vibrio
RBM64744.1	Vibrio sp. 2017V-1105	Bacteria	Proteobacteria	Gammaproteobacteria	Vibrionales	Vibrionaceae	Vibrio
RBM66076.1	Vibrio sp. 2017V-1110	Bacteria	Proteobacteria	Gammaproteobacteria	Vibrionales	Vibrionaceae	Vibrio
RBM79195.1	Vibrio sp. 2016V-1091	Bacteria	Proteobacteria	Gammaproteobacteria	Vibrionales	Vibrionaceae	Vibrio
RBM79330.1	Vibrio sp. 2016V-1114	Bacteria	Proteobacteria	Gammaproteobacteria	Vibrionales	Vibrionaceae	Vibrio
RBM86627.1	Vibrio sp. 2017V-1176	Bacteria	Proteobacteria	Gammaproteobacteria	Vibrionales	Vibrionaceae	Vibrio
RBO17865.1	Vibrio cholerae	Bacteria	Proteobacteria	Gammaproteobacteria	Vibrionales	Vibrionaceae	Vibrio
RGP87072.1	Vibrio cholerae	Bacteria	Proteobacteria	Gammaproteobacteria	Vibrionales	Vibrionaceae	Vibrio
RGP88787.1	Vibrio cholerae	Bacteria	Proteobacteria	Gammaproteobacteria	Vibrionales	Vibrionaceae	Vibrio
RGP89121.1	Vibrio cholerae	Bacteria	Proteobacteria	Gammaproteobacteria	Vibrionales	Vibrionaceae	Vibrio
RGP94547.1	Vibrio cholerae	Bacteria	Proteobacteria	Gammaproteobacteria	Vibrionales	Vibrionaceae	Vibrio
RJK84518.1	Vibrio cholerae	Bacteria	Proteobacteria	Gammaproteobacteria	Vibrionales	Vibrionaceae	Vibrio
RJK87849.1	Vibrio cholerae	Bacteria	Proteobacteria	Gammaproteobacteria	Vibrionales	Vibrionaceae	Vibrio
RNE60233.1	Vibrio cholerae	Bacteria	Proteobacteria	Gammaproteobacteria	Vibrionales	Vibrionaceae	Vibrio
RNE67879.1	Vibrio cholerae	Bacteria	Proteobacteria	Gammaproteobacteria	Vibrionales	Vibrionaceae	Vibrio
RNE73899.1	Vibrio cholerae	Bacteria	Proteobacteria	Gammaproteobacteria	Vibrionales	Vibrionaceae	Vibrio
RNE82824.1	Vibrio cholerae	Bacteria	Proteobacteria	Gammaproteobacteria	Vibrionales	Vibrionaceae	Vibrio
RNE86150.1	Vibrio cholerae	Bacteria	Proteobacteria	Gammaproteobacteria	Vibrionales	Vibrionaceae	Vibrio
SNC56654.1	Vibrio cholerae	Bacteria	Proteobacteria	Gammaproteobacteria	Vibrionales	Vibrionaceae	Vibrio
SPM19530.1	Vibrio cholerae	Bacteria	Proteobacteria	Gammaproteobacteria	Vibrionales	Vibrionaceae	Vibrio
TDK82332.1	Vibrio cholerae	Bacteria	Proteobacteria	Gammaproteobacteria	Vibrionales	Vibrionaceae	Vibrio
TLE13304.1	Vibrio cholerae	Bacteria	Proteobacteria	Gammaproteobacteria	Vibrionales	Vibrionaceae	Vibrio
TLE20533.1	Vibrio cholerae	Bacteria	Proteobacteria	Gammaproteobacteria	Vibrionales	Vibrionaceae	Vibrio
TLE24941.1	Vibrio cholerae	Bacteria	Proteobacteria	Gammaproteobacteria	Vibrionales	Vibrionaceae	Vibrio
TLE29656.1	Vibrio cholerae	Bacteria	Proteobacteria	Gammaproteobacteria	Vibrionales	Vibrionaceae	Vibrio
TLE32347.1	Vibrio cholerae	Bacteria	Proteobacteria	Gammaproteobacteria	Vibrionales	Vibrionaceae	Vibrio
TLE34746.1	Vibrio cholerae	Bacteria	Proteobacteria	Gammaproteobacteria	Vibrionales	Vibrionaceae	Vibrio
TLE46086.1	Vibrio cholerae	Bacteria	Proteobacteria	Gammaproteobacteria	Vibrionales	Vibrionaceae	Vibrio
TLE55764.1	Vibrio cholerae	Bacteria	Proteobacteria	Gammaproteobacteria	Vibrionales	Vibrionaceae	Vibrio
TQO83301.1	Vibrio cholerae	Bacteria	Proteobacteria	Gammaproteobacteria	Vibrionales	Vibrionaceae	Vibrio
TQO98717.1	Vibrio cholerae	Bacteria	Proteobacteria	Gammaproteobacteria	Vibrionales	Vibrionaceae	Vibrio
TQP00416.1	Vibrio cholerae	Bacteria	Proteobacteria	Gammaproteobacteria	Vibrionales	Vibrionaceae	Vibrio
TQP12113.1	Vibrio cholerae	Bacteria	Proteobacteria	Gammaproteobacteria	Vibrionales	Vibrionaceae	Vibrio
TQP15694.1	Vibrio cholerae	Bacteria	Proteobacteria	Gammaproteobacteria	Vibrionales	Vibrionaceae	Vibrio
TQP16013.1	Vibrio cholerae	Bacteria	Proteobacteria	Gammaproteobacteria	Vibrionales	Vibrionaceae	Vibrio
TQP21721.1	Vibrio cholerae	Bacteria	Proteobacteria	Gammaproteobacteria	Vibrionales	Vibrionaceae	Vibrio
TQP29772.1	Vibrio cholerae	Bacteria	Proteobacteria	Gammaproteobacteria	Vibrionales	Vibrionaceae	Vibrio
TQP36234.1	Vibrio cholerae	Bacteria	Proteobacteria	Gammaproteobacteria	Vibrionales	Vibrionaceae	Vibrio
TQP37852.1	Vibrio cholerae	Bacteria	Proteobacteria	Gammaproteobacteria	Vibrionales	Vibrionaceae	Vibrio
TQP40865.1	Vibrio cholerae	Bacteria	Proteobacteria	Gammaproteobacteria	Vibrionales	Vibrionaceae	Vibrio
TQP48626.1	Vibrio cholerae	Bacteria	Proteobacteria	Gammaproteobacteria	Vibrionales	Vibrionaceae	Vibrio
TQP52100.1	Vibrio cholerae	Bacteria	Proteobacteria	Gammaproteobacteria	Vibrionales	Vibrionaceae	Vibrio
TQP58116.1	Vibrio cholerae	Bacteria	Proteobacteria	Gammaproteobacteria	Vibrionales	Vibrionaceae	Vibrio
TQP64751.1	Vibrio cholerae	Bacteria	Proteobacteria	Gammaproteobacteria	Vibrionales	Vibrionaceae	Vibrio
TQP69439.1	Vibrio cholerae	Bacteria	Proteobacteria	Gammaproteobacteria	Vibrionales	Vibrionaceae	Vibrio
TQP72467.1	Vibrio cholerae	Bacteria	Proteobacteria	Gammaproteobacteria	Vibrionales	Vibrionaceae	Vibrio
TQP81742.1	Vibrio cholerae	Bacteria	Proteobacteria	Gammaproteobacteria	Vibrionales	Vibrionaceae	Vibrio
TQP90773.1	Vibrio cholerae	Bacteria	Proteobacteria	Gammaproteobacteria	Vibrionales	Vibrionaceae	Vibrio
TQP91193.1	Vibrio cholerae	Bacteria	Proteobacteria	Gammaproteobacteria	Vibrionales	Vibrionaceae	Vibrio
TQQ05769.1	Vibrio cholerae	Bacteria	Proteobacteria	Gammaproteobacteria	Vibrionales	Vibrionaceae	Vibrio
TQQ17996.1	Vibrio cholerae	Bacteria	Proteobacteria	Gammaproteobacteria	Vibrionales	Vibrionaceae	Vibrio
TQQ21850.1	Vibrio cholerae	Bacteria	Proteobacteria	Gammaproteobacteria	Vibrionales	Vibrionaceae	Vibrio
TQQ26999.1	Vibrio cholerae	Bacteria	Proteobacteria	Gammaproteobacteria	Vibrionales	Vibrionaceae	Vibrio
TQQ33333.1	Vibrio cholerae	Bacteria	Proteobacteria	Gammaproteobacteria	Vibrionales	Vibrionaceae	Vibrio
TQQ35227.1	Vibrio cholerae	Bacteria	Proteobacteria	Gammaproteobacteria	Vibrionales	Vibrionaceae	Vibrio
TQQ42406.1	Vibrio cholerae	Bacteria	Proteobacteria	Gammaproteobacteria	Vibrionales	Vibrionaceae	Vibrio
TQQ47319.1	Vibrio cholerae	Bacteria	Proteobacteria	Gammaproteobacteria	Vibrionales	Vibrionaceae	Vibrio
TQQ52690.1	Vibrio cholerae	Bacteria	Proteobacteria	Gammaproteobacteria	Vibrionales	Vibrionaceae	Vibrio
TQQ56405.1	Vibrio cholerae	Bacteria	Proteobacteria	Gammaproteobacteria	Vibrionales	Vibrionaceae	Vibrio
TQQ61536.1	Vibrio cholerae	Bacteria	Proteobacteria	Gammaproteobacteria	Vibrionales	Vibrionaceae	Vibrio
TQQ63589.1	Vibrio cholerae	Bacteria	Proteobacteria	Gammaproteobacteria	Vibrionales	Vibrionaceae	Vibrio
TQQ68025.1	Vibrio cholerae	Bacteria	Proteobacteria	Gammaproteobacteria	Vibrionales	Vibrionaceae	Vibrio
TRN03782.1	Vibrio cholerae	Bacteria	Proteobacteria	Gammaproteobacteria	Vibrionales	Vibrionaceae	Vibrio
TVM44944.1	Vibrio cholerae	Bacteria	Proteobacteria	Gammaproteobacteria	Vibrionales	Vibrionaceae	Vibrio
TVM59934.1	Vibrio cholerae	Bacteria	Proteobacteria	Gammaproteobacteria	Vibrionales	Vibrionaceae	Vibrio
TVN06441.1	Vibrio cholerae	Bacteria	Proteobacteria	Gammaproteobacteria	Vibrionales	Vibrionaceae	Vibrio
TVN41185.1	Vibrio cholerae	Bacteria	Proteobacteria	Gammaproteobacteria	Vibrionales	Vibrionaceae	Vibrio
TXX35179.1	Vibrio cholerae	Bacteria	Proteobacteria	Gammaproteobacteria	Vibrionales	Vibrionaceae	Vibrio
TXX49688.1	Vibrio cholerae	Bacteria	Proteobacteria	Gammaproteobacteria	Vibrionales	Vibrionaceae	Vibrio
TXX51535.1	Vibrio cholerae	Bacteria	Proteobacteria	Gammaproteobacteria	Vibrionales	Vibrionaceae	Vibrio
TXX58865.1	Vibrio cholerae	Bacteria	Proteobacteria	Gammaproteobacteria	Vibrionales	Vibrionaceae	Vibrio
TXX62551.1	Vibrio cholerae	Bacteria	Proteobacteria	Gammaproteobacteria	Vibrionales	Vibrionaceae	Vibrio
TXX65834.1	Vibrio cholerae	Bacteria	Proteobacteria	Gammaproteobacteria	Vibrionales	Vibrionaceae	Vibrio
TXX83140.1	Vibrio cholerae	Bacteria	Proteobacteria	Gammaproteobacteria	Vibrionales	Vibrionaceae	Vibrio
TXX87433.1	Vibrio cholerae	Bacteria	Proteobacteria	Gammaproteobacteria	Vibrionales	Vibrionaceae	Vibrio
TXX87915.1	Vibrio cholerae	Bacteria	Proteobacteria	Gammaproteobacteria	Vibrionales	Vibrionaceae	Vibrio
TXX97617.1	Vibrio mimicus	Bacteria	Proteobacteria	Gammaproteobacteria	Vibrionales	Vibrionaceae	Vibrio
TXY03684.1	Vibrio cholerae	Bacteria	Proteobacteria	Gammaproteobacteria	Vibrionales	Vibrionaceae	Vibrio
TXY14376.1	Vibrio cholerae	Bacteria	Proteobacteria	Gammaproteobacteria	Vibrionales	Vibrionaceae	Vibrio
TXY15170.1	Vibrio mimicus	Bacteria	Proteobacteria	Gammaproteobacteria	Vibrionales	Vibrionaceae	Vibrio
TXY18858.1	Vibrio cholerae	Bacteria	Proteobacteria	Gammaproteobacteria	Vibrionales	Vibrionaceae	Vibrio
TXY29566.1	Vibrio mimicus	Bacteria	Proteobacteria	Gammaproteobacteria	Vibrionales	Vibrionaceae	Vibrio
TXY41784.1	Vibrio cholerae	Bacteria	Proteobacteria	Gammaproteobacteria	Vibrionales	Vibrionaceae	Vibrio
TXY47811.1	Vibrio mimicus	Bacteria	Proteobacteria	Gammaproteobacteria	Vibrionales	Vibrionaceae	Vibrio
TXY51044.1	Vibrio cholerae	Bacteria	Proteobacteria	Gammaproteobacteria	Vibrionales	Vibrionaceae	Vibrio
TXY52257.1	Vibrio cholerae	Bacteria	Proteobacteria	Gammaproteobacteria	Vibrionales	Vibrionaceae	Vibrio
TXY56989.1	Vibrio cholerae	Bacteria	Proteobacteria	Gammaproteobacteria	Vibrionales	Vibrionaceae	Vibrio
TXY57473.1	Vibrio cholerae	Bacteria	Proteobacteria	Gammaproteobacteria	Vibrionales	Vibrionaceae	Vibrio
TXY60764.1	Vibrio cholerae	Bacteria	Proteobacteria	Gammaproteobacteria	Vibrionales	Vibrionaceae	Vibrio
TXY82051.1	Vibrio cholerae	Bacteria	Proteobacteria	Gammaproteobacteria	Vibrionales	Vibrionaceae	Vibrio
TXY85883.1	Vibrio cholerae	Bacteria	Proteobacteria	Gammaproteobacteria	Vibrionales	Vibrionaceae	Vibrio
TXY91607.1	Vibrio cholerae	Bacteria	Proteobacteria	Gammaproteobacteria	Vibrionales	Vibrionaceae	Vibrio
TXY93131.1	Vibrio cholerae	Bacteria	Proteobacteria	Gammaproteobacteria	Vibrionales	Vibrionaceae	Vibrio
TXY95243.1	Vibrio cholerae	Bacteria	Proteobacteria	Gammaproteobacteria	Vibrionales	Vibrionaceae	Vibrio
TXZ04770.1	Vibrio cholerae	Bacteria	Proteobacteria	Gammaproteobacteria	Vibrionales	Vibrionaceae	Vibrio
TXZ13247.1	Vibrio cholerae	Bacteria	Proteobacteria	Gammaproteobacteria	Vibrionales	Vibrionaceae	Vibrio
TXZ21742.1	Vibrio cholerae	Bacteria	Proteobacteria	Gammaproteobacteria	Vibrionales	Vibrionaceae	Vibrio
TXZ22237.1	Vibrio cholerae	Bacteria	Proteobacteria	Gammaproteobacteria	Vibrionales	Vibrionaceae	Vibrio
TXZ36032.1	Vibrio cholerae	Bacteria	Proteobacteria	Gammaproteobacteria	Vibrionales	Vibrionaceae	Vibrio
TXZ63770.1	Vibrio cholerae	Bacteria	Proteobacteria	Gammaproteobacteria	Vibrionales	Vibrionaceae	Vibrio
TXZ76215.1	Vibrio mimicus	Bacteria	Proteobacteria	Gammaproteobacteria	Vibrionales	Vibrionaceae	Vibrio
TXZ82204.1	Vibrio cholerae	Bacteria	Proteobacteria	Gammaproteobacteria	Vibrionales	Vibrionaceae	Vibrio
TXZ85467.1	Vibrio cholerae	Bacteria	Proteobacteria	Gammaproteobacteria	Vibrionales	Vibrionaceae	Vibrio
TXZ90741.1	Vibrio cholerae	Bacteria	Proteobacteria	Gammaproteobacteria	Vibrionales	Vibrionaceae	Vibrio
TXZ93897.1	Vibrio cholerae	Bacteria	Proteobacteria	Gammaproteobacteria	Vibrionales	Vibrionaceae	Vibrio
TYA06415.1	Vibrio cholerae	Bacteria	Proteobacteria	Gammaproteobacteria	Vibrionales	Vibrionaceae	Vibrio
TYA80239.1	Vibrio cholerae	Bacteria	Proteobacteria	Gammaproteobacteria	Vibrionales	Vibrionaceae	Vibrio
TYA90484.1	Vibrio cholerae	Bacteria	Proteobacteria	Gammaproteobacteria	Vibrionales	Vibrionaceae	Vibrio
TYA94026.1	Vibrio cholerae	Bacteria	Proteobacteria	Gammaproteobacteria	Vibrionales	Vibrionaceae	Vibrio
TYB05618.1	Vibrio cholerae	Bacteria	Proteobacteria	Gammaproteobacteria	Vibrionales	Vibrionaceae	Vibrio
TYW31502.1	Vibrio cholerae	Bacteria	Proteobacteria	Gammaproteobacteria	Vibrionales	Vibrionaceae	Vibrio
TYW45036.1	Vibrio cholerae	Bacteria	Proteobacteria	Gammaproteobacteria	Vibrionales	Vibrionaceae	Vibrio
TYW50448.1	Vibrio cholerae	Bacteria	Proteobacteria	Gammaproteobacteria	Vibrionales	Vibrionaceae	Vibrio
WP_000488268.1	Vibrio mimicus	Bacteria	Proteobacteria	Gammaproteobacteria	Vibrionales	Vibrionaceae	Vibrio
WP_000488270.1	Vibrio mimicus	Bacteria	Proteobacteria	Gammaproteobacteria	Vibrionales	Vibrionaceae	Vibrio
WP_000488271.1	Vibrio cholerae	Bacteria	Proteobacteria	Gammaproteobacteria	Vibrionales	Vibrionaceae	Vibrio
WP_000488272.1	Vibrio cholerae	Bacteria	Proteobacteria	Gammaproteobacteria	Vibrionales	Vibrionaceae	Vibrio
WP_000488273.1	Vibrio cholerae	Bacteria	Proteobacteria	Gammaproteobacteria	Vibrionales	Vibrionaceae	Vibrio
WP_000488274.1	Vibrio cholerae	Bacteria	Proteobacteria	Gammaproteobacteria	Vibrionales	Vibrionaceae	Vibrio
WP_000488275.1	Vibrio cholerae	Bacteria	Proteobacteria	Gammaproteobacteria	Vibrionales	Vibrionaceae	Vibrio
WP_000488276.1	Vibrio cholerae	Bacteria	Proteobacteria	Gammaproteobacteria	Vibrionales	Vibrionaceae	Vibrio
WP_000488278.1	Vibrio cholerae	Bacteria	Proteobacteria	Gammaproteobacteria	Vibrionales	Vibrionaceae	Vibrio
WP_000488279.1	Vibrio cholerae	Bacteria	Proteobacteria	Gammaproteobacteria	Vibrionales	Vibrionaceae	Vibrio
WP_000488281.1	Vibrio cholerae	Bacteria	Proteobacteria	Gammaproteobacteria	Vibrionales	Vibrionaceae	Vibrio
WP_000488282.1	Vibrio cholerae	Bacteria	Proteobacteria	Gammaproteobacteria	Vibrionales	Vibrionaceae	Vibrio
WP_000488283.1	Vibrio cholerae	Bacteria	Proteobacteria	Gammaproteobacteria	Vibrionales	Vibrionaceae	Vibrio
WP_000488284.1	Vibrio cholerae	Bacteria	Proteobacteria	Gammaproteobacteria	Vibrionales	Vibrionaceae	Vibrio
WP_000488285.1	Vibrio cholerae	Bacteria	Proteobacteria	Gammaproteobacteria	Vibrionales	Vibrionaceae	Vibrio
WP_001883436.1	Vibrio cholerae	Bacteria	Proteobacteria	Gammaproteobacteria	Vibrionales	Vibrionaceae	Vibrio
WP_001888565.1	Vibrio cholerae	Bacteria	Proteobacteria	Gammaproteobacteria	Vibrionales	Vibrionaceae	Vibrio
WP_001892049.1	Vibrio cholerae	Bacteria	Proteobacteria	Gammaproteobacteria	Vibrionales	Vibrionaceae	Vibrio
WP_001961727.1	Vibrio cholerae	Bacteria	Proteobacteria	Gammaproteobacteria	Vibrionales	Vibrionaceae	Vibrio
WP_001963792.1	Vibrio cholerae	Bacteria	Proteobacteria	Gammaproteobacteria	Vibrionales	Vibrionaceae	Vibrio
WP_002035607.1	Vibrio cholerae	Bacteria	Proteobacteria	Gammaproteobacteria	Vibrionales	Vibrionaceae	Vibrio
WP_002051223.1	Vibrio cholerae	Bacteria	Proteobacteria	Gammaproteobacteria	Vibrionales	Vibrionaceae	Vibrio
WP_019829489.1	Vibrio cholerae	Bacteria	Proteobacteria	Gammaproteobacteria	Vibrionales	Vibrionaceae	Vibrio
WP_027694740.1	Vibrio cholerae	Bacteria	Proteobacteria	Gammaproteobacteria	Vibrionales	Vibrionaceae	Vibrio
WP_029627931.1	Vibrio cholerae	Bacteria	Proteobacteria	Gammaproteobacteria	Vibrionales	Vibrionaceae	Vibrio
WP_032469879.1	Vibrio cholerae	Bacteria	Proteobacteria	Gammaproteobacteria	Vibrionales	Vibrionaceae	Vibrio
WP_032472882.1	Vibrio cholerae	Bacteria	Proteobacteria	Gammaproteobacteria	Vibrionales	Vibrionaceae	Vibrio
WP_032477235.1	Vibrio cholerae	Bacteria	Proteobacteria	Gammaproteobacteria	Vibrionales	Vibrionaceae	Vibrio
WP_032481044.1	Vibrio cholerae	Bacteria	Proteobacteria	Gammaproteobacteria	Vibrionales	Vibrionaceae	Vibrio
WP_033930676.1	Vibrio cholerae	Bacteria	Proteobacteria	Gammaproteobacteria	Vibrionales	Vibrionaceae	Vibrio
WP_044127818.1	Vibrio cholerae	Bacteria	Proteobacteria	Gammaproteobacteria	Vibrionales	Vibrionaceae	Vibrio
WP_053021905.1	Vibrio cholerae	Bacteria	Proteobacteria	Gammaproteobacteria	Vibrionales	Vibrionaceae	Vibrio
WP_053034231.1	Vibrio cholerae	Bacteria	Proteobacteria	Gammaproteobacteria	Vibrionales	Vibrionaceae	Vibrio
WP_053044640.1	Vibrio cholerae	Bacteria	Proteobacteria	Gammaproteobacteria	Vibrionales	Vibrionaceae	Vibrio
WP_053044940.1	Vibrio cholerae	Bacteria	Proteobacteria	Gammaproteobacteria	Vibrionales	Vibrionaceae	Vibrio
WP_057550714.1	Vibrio cholerae	Bacteria	Proteobacteria	Gammaproteobacteria	Vibrionales	Vibrionaceae	Vibrio
WP_057557521.1	Vibrio cholerae	Bacteria	Proteobacteria	Gammaproteobacteria	Vibrionales	Vibrionaceae	Vibrio
WP_057644143.1	unclassified Vibrio	Bacteria	Proteobacteria	Gammaproteobacteria	Vibrionales	Vibrionaceae	Vibrio
WP_060780090.1	Vibrio cholerae	Bacteria	Proteobacteria	Gammaproteobacteria	Vibrionales	Vibrionaceae	Vibrio
WP_069731368.1	Vibrio cholerae	Bacteria	Proteobacteria	Gammaproteobacteria	Vibrionales	Vibrionaceae	Vibrio
WP_070382254.1	Vibrio mimicus	Bacteria	Proteobacteria	Gammaproteobacteria	Vibrionales	Vibrionaceae	Vibrio
WP_071179700.1	Vibrio cholerae	Bacteria	Proteobacteria	Gammaproteobacteria	Vibrionales	Vibrionaceae	Vibrio
WP_071193039.1	Vibrio cholerae	Bacteria	Proteobacteria	Gammaproteobacteria	Vibrionales	Vibrionaceae	Vibrio
WP_084981530.1	Vibrio cholerae	Bacteria	Proteobacteria	Gammaproteobacteria	Vibrionales	Vibrionaceae	Vibrio
WP_085603132.1	Vibrio cholerae	Bacteria	Proteobacteria	Gammaproteobacteria	Vibrionales	Vibrionaceae	Vibrio
WP_088124659.1	Vibrio cholerae	Bacteria	Proteobacteria	Gammaproteobacteria	Vibrionales	Vibrionaceae	Vibrio
WP_088131945.1	Vibrio cholerae	Bacteria	Proteobacteria	Gammaproteobacteria	Vibrionales	Vibrionaceae	Vibrio
WP_089071898.1	Vibrio sp. 2521-89	Bacteria	Proteobacteria	Gammaproteobacteria	Vibrionales	Vibrionaceae	Vibrio
WP_095464087.1	Vibrio cholerae	Bacteria	Proteobacteria	Gammaproteobacteria	Vibrionales	Vibrionaceae	Vibrio
WP_095471220.1	Vibrio cholerae	Bacteria	Proteobacteria	Gammaproteobacteria	Vibrionales	Vibrionaceae	Vibrio
WP_108315414.1	Vibrio cholerae	Bacteria	Proteobacteria	Gammaproteobacteria	Vibrionales	Vibrionaceae	Vibrio
WP_111673728.1	Vibrio cholerae	Bacteria	Proteobacteria	Gammaproteobacteria	Vibrionales	Vibrionaceae	Vibrio
WP_113591931.1	Vibrio sp. 2017V-1070	Bacteria	Proteobacteria	Gammaproteobacteria	Vibrionales	Vibrionaceae	Vibrio
WP_113597799.1	Vibrio cholerae	Bacteria	Proteobacteria	Gammaproteobacteria	Vibrionales	Vibrionaceae	Vibrio
WP_113600593.1	Vibrio sp. 2016V-1091	Bacteria	Proteobacteria	Gammaproteobacteria	Vibrionales	Vibrionaceae	Vibrio
WP_113603096.1	Vibrio sp. 2017V-1124	Bacteria	Proteobacteria	Gammaproteobacteria	Vibrionales	Vibrionaceae	Vibrio
WP_113605156.1	Vibrio sp. 2016V-1062	Bacteria	Proteobacteria	Gammaproteobacteria	Vibrionales	Vibrionaceae	Vibrio
WP_113605650.1	Vibrio cholerae	Bacteria	Proteobacteria	Gammaproteobacteria	Vibrionales	Vibrionaceae	Vibrio
WP_113610864.1	Vibrio sp. 2017V-1110	Bacteria	Proteobacteria	Gammaproteobacteria	Vibrionales	Vibrionaceae	Vibrio
WP_113612668.1	Vibrio cholerae	Bacteria	Proteobacteria	Gammaproteobacteria	Vibrionales	Vibrionaceae	Vibrio
WP_114708639.1	Vibrio cholerae	Bacteria	Proteobacteria	Gammaproteobacteria	Vibrionales	Vibrionaceae	Vibrio
WP_114730576.1	Vibrio cholerae	Bacteria	Proteobacteria	Gammaproteobacteria	Vibrionales	Vibrionaceae	Vibrio
WP_114741743.1	Vibrio cholerae	Bacteria	Proteobacteria	Gammaproteobacteria	Vibrionales	Vibrionaceae	Vibrio
WP_114742386.1	Vibrio cholerae	Bacteria	Proteobacteria	Gammaproteobacteria	Vibrionales	Vibrionaceae	Vibrio
WP_114773941.1	Vibrio cholerae	Bacteria	Proteobacteria	Gammaproteobacteria	Vibrionales	Vibrionaceae	Vibrio
WP_114793677.1	Vibrio cholerae	Bacteria	Proteobacteria	Gammaproteobacteria	Vibrionales	Vibrionaceae	Vibrio
WP_114974534.1	Vibrio cholerae	Bacteria	Proteobacteria	Gammaproteobacteria	Vibrionales	Vibrionaceae	Vibrio
WP_116672988.1	Vibrio cholerae	Bacteria	Proteobacteria	Gammaproteobacteria	Vibrionales	Vibrionaceae	Vibrio
WP_118089441.1	Vibrio cholerae	Bacteria	Proteobacteria	Gammaproteobacteria	Vibrionales	Vibrionaceae	Vibrio
WP_119464909.1	Vibrio cholerae	Bacteria	Proteobacteria	Gammaproteobacteria	Vibrionales	Vibrionaceae	Vibrio
WP_119466044.1	Vibrio cholerae	Bacteria	Proteobacteria	Gammaproteobacteria	Vibrionales	Vibrionaceae	Vibrio
WP_119468529.1	Vibrio cholerae	Bacteria	Proteobacteria	Gammaproteobacteria	Vibrionales	Vibrionaceae	Vibrio
WP_119470864.1	Vibrio cholerae	Bacteria	Proteobacteria	Gammaproteobacteria	Vibrionales	Vibrionaceae	Vibrio
WP_119473812.1	Vibrio cholerae	Bacteria	Proteobacteria	Gammaproteobacteria	Vibrionales	Vibrionaceae	Vibrio
WP_119560939.1	Vibrio cholerae	Bacteria	Proteobacteria	Gammaproteobacteria	Vibrionales	Vibrionaceae	Vibrio
WP_119566935.1	Vibrio cholerae	Bacteria	Proteobacteria	Gammaproteobacteria	Vibrionales	Vibrionaceae	Vibrio
WP_123012670.1	Vibrio cholerae	Bacteria	Proteobacteria	Gammaproteobacteria	Vibrionales	Vibrionaceae	Vibrio
WP_123013041.1	Vibrio cholerae	Bacteria	Proteobacteria	Gammaproteobacteria	Vibrionales	Vibrionaceae	Vibrio
WP_123162400.1	Vibrio cholerae	Bacteria	Proteobacteria	Gammaproteobacteria	Vibrionales	Vibrionaceae	Vibrio
WP_142541856.1	Vibrio cholerae	Bacteria	Proteobacteria	Gammaproteobacteria	Vibrionales	Vibrionaceae	Vibrio
WP_142548765.1	Vibrio cholerae	Bacteria	Proteobacteria	Gammaproteobacteria	Vibrionales	Vibrionaceae	Vibrio
WP_142573262.1	Vibrio cholerae	Bacteria	Proteobacteria	Gammaproteobacteria	Vibrionales	Vibrionaceae	Vibrio
WP_142575881.1	Vibrio cholerae	Bacteria	Proteobacteria	Gammaproteobacteria	Vibrionales	Vibrionaceae	Vibrio
WP_142606290.1	Vibrio cholerae	Bacteria	Proteobacteria	Gammaproteobacteria	Vibrionales	Vibrionaceae	Vibrio
WP_142615746.1	Vibrio cholerae	Bacteria	Proteobacteria	Gammaproteobacteria	Vibrionales	Vibrionaceae	Vibrio
WP_142618894.1	Vibrio cholerae	Bacteria	Proteobacteria	Gammaproteobacteria	Vibrionales	Vibrionaceae	Vibrio
WP_142626174.1	Vibrio cholerae	Bacteria	Proteobacteria	Gammaproteobacteria	Vibrionales	Vibrionaceae	Vibrio
WP_142626451.1	Vibrio cholerae	Bacteria	Proteobacteria	Gammaproteobacteria	Vibrionales	Vibrionaceae	Vibrio
WP_142628325.1	Vibrio cholerae	Bacteria	Proteobacteria	Gammaproteobacteria	Vibrionales	Vibrionaceae	Vibrio
WP_142630568.1	Vibrio cholerae	Bacteria	Proteobacteria	Gammaproteobacteria	Vibrionales	Vibrionaceae	Vibrio
WP_142727651.1	Vibrio cholerae	Bacteria	Proteobacteria	Gammaproteobacteria	Vibrionales	Vibrionaceae	Vibrio
WP_142732031.1	Vibrio cholerae	Bacteria	Proteobacteria	Gammaproteobacteria	Vibrionales	Vibrionaceae	Vibrio
WP_142732626.1	Vibrio cholerae	Bacteria	Proteobacteria	Gammaproteobacteria	Vibrionales	Vibrionaceae	Vibrio
WP_142733141.1	Vibrio cholerae	Bacteria	Proteobacteria	Gammaproteobacteria	Vibrionales	Vibrionaceae	Vibrio
WP_142735228.1	Vibrio cholerae	Bacteria	Proteobacteria	Gammaproteobacteria	Vibrionales	Vibrionaceae	Vibrio
WP_142736710.1	Vibrio cholerae	Bacteria	Proteobacteria	Gammaproteobacteria	Vibrionales	Vibrionaceae	Vibrio
WP_142737377.1	Vibrio cholerae	Bacteria	Proteobacteria	Gammaproteobacteria	Vibrionales	Vibrionaceae	Vibrio
WP_142740505.1	Vibrio cholerae	Bacteria	Proteobacteria	Gammaproteobacteria	Vibrionales	Vibrionaceae	Vibrio
WP_144221722.1	Vibrio cholerae	Bacteria	Proteobacteria	Gammaproteobacteria	Vibrionales	Vibrionaceae	Vibrio
WP_144227234.1	Vibrio cholerae	Bacteria	Proteobacteria	Gammaproteobacteria	Vibrionales	Vibrionaceae	Vibrio
WP_148491291.1	Vibrio cholerae	Bacteria	Proteobacteria	Gammaproteobacteria	Vibrionales	Vibrionaceae	Vibrio
WP_148497597.1	Vibrio cholerae	Bacteria	Proteobacteria	Gammaproteobacteria	Vibrionales	Vibrionaceae	Vibrio
WP_148506116.1	Vibrio cholerae	Bacteria	Proteobacteria	Gammaproteobacteria	Vibrionales	Vibrionaceae	Vibrio
WP_148508079.1	Vibrio cholerae	Bacteria	Proteobacteria	Gammaproteobacteria	Vibrionales	Vibrionaceae	Vibrio
WP_148515316.1	Vibrio cholerae	Bacteria	Proteobacteria	Gammaproteobacteria	Vibrionales	Vibrionaceae	Vibrio
WP_148519229.1	Vibrio cholerae	Bacteria	Proteobacteria	Gammaproteobacteria	Vibrionales	Vibrionaceae	Vibrio
WP_148520635.1	Vibrio cholerae	Bacteria	Proteobacteria	Gammaproteobacteria	Vibrionales	Vibrionaceae	Vibrio
WP_148522812.1	Vibrio cholerae	Bacteria	Proteobacteria	Gammaproteobacteria	Vibrionales	Vibrionaceae	Vibrio
WP_148526093.1	Vibrio cholerae	Bacteria	Proteobacteria	Gammaproteobacteria	Vibrionales	Vibrionaceae	Vibrio
WP_148527025.1	Vibrio cholerae	Bacteria	Proteobacteria	Gammaproteobacteria	Vibrionales	Vibrionaceae	Vibrio
WP_148530653.1	Vibrio cholerae	Bacteria	Proteobacteria	Gammaproteobacteria	Vibrionales	Vibrionaceae	Vibrio
WP_148532972.1	Vibrio cholerae	Bacteria	Proteobacteria	Gammaproteobacteria	Vibrionales	Vibrionaceae	Vibrio
WP_148533929.1	Vibrio cholerae	Bacteria	Proteobacteria	Gammaproteobacteria	Vibrionales	Vibrionaceae	Vibrio
WP_148537137.1	Vibrio mimicus	Bacteria	Proteobacteria	Gammaproteobacteria	Vibrionales	Vibrionaceae	Vibrio
WP_148541058.1	Vibrio mimicus	Bacteria	Proteobacteria	Gammaproteobacteria	Vibrionales	Vibrionaceae	Vibrio
WP_148545630.1	Vibrio mimicus	Bacteria	Proteobacteria	Gammaproteobacteria	Vibrionales	Vibrionaceae	Vibrio
WP_148553848.1	Vibrio cholerae	Bacteria	Proteobacteria	Gammaproteobacteria	Vibrionales	Vibrionaceae	Vibrio
WP_148554637.1	Vibrio mimicus	Bacteria	Proteobacteria	Gammaproteobacteria	Vibrionales	Vibrionaceae	Vibrio
WP_149144759.1	Vibrio cholerae	Bacteria	Proteobacteria	Gammaproteobacteria	Vibrionales	Vibrionaceae	Vibrio
WP_149595320.1	Vibrio cholerae	Bacteria	Proteobacteria	Gammaproteobacteria	Vibrionales	Vibrionaceae	Vibrio
WP_154025584.1	Vibrio cholerae	Bacteria	Proteobacteria	Gammaproteobacteria	Vibrionales	Vibrionaceae	Vibrio
WP_170826672.1	Vibrio cholerae	Bacteria	Proteobacteria	Gammaproteobacteria	Vibrionales	Vibrionaceae	Vibrio
WP_170831677.1	Vibrio cholerae	Bacteria	Proteobacteria	Gammaproteobacteria	Vibrionales	Vibrionaceae	Vibrio
WP_170921643.1	Vibrio	Bacteria	Proteobacteria	Gammaproteobacteria	Vibrionales	Vibrionaceae	.
WP_170938130.1	Vibrio cholerae	Bacteria	Proteobacteria	Gammaproteobacteria	Vibrionales	Vibrionaceae	Vibrio
WP_170939883.1	Vibrio cholerae	Bacteria	Proteobacteria	Gammaproteobacteria	Vibrionales	Vibrionaceae	Vibrio
WP_171008883.1	Vibrio cholerae	Bacteria	Proteobacteria	Gammaproteobacteria	Vibrionales	Vibrionaceae	Vibrio
WP_171009123.1	Vibrio cholerae	Bacteria	Proteobacteria	Gammaproteobacteria	Vibrionales	Vibrionaceae	Vibrio
WP_171009711.1	Vibrio cholerae	Bacteria	Proteobacteria	Gammaproteobacteria	Vibrionales	Vibrionaceae	Vibrio
WP_172440110.1	Vibrio cholerae	Bacteria	Proteobacteria	Gammaproteobacteria	Vibrionales	Vibrionaceae	Vibrio
WP_172462040.1	Vibrio mimicus	Bacteria	Proteobacteria	Gammaproteobacteria	Vibrionales	Vibrionaceae	Vibrio
WP_172775000.1	Vibrio cholerae	Bacteria	Proteobacteria	Gammaproteobacteria	Vibrionales	Vibrionaceae	Vibrio
WP_172776232.1	Vibrio cholerae	Bacteria	Proteobacteria	Gammaproteobacteria	Vibrionales	Vibrionaceae	Vibrio
WP_172777717.1	Vibrio cholerae	Bacteria	Proteobacteria	Gammaproteobacteria	Vibrionales	Vibrionaceae	Vibrio
WP_172778767.1	Vibrio cholerae	Bacteria	Proteobacteria	Gammaproteobacteria	Vibrionales	Vibrionaceae	Vibrio
WP_172789929.1	Vibrio cholerae	Bacteria	Proteobacteria	Gammaproteobacteria	Vibrionales	Vibrionaceae	Vibrio
WP_172877729.1	Vibrio cholerae	Bacteria	Proteobacteria	Gammaproteobacteria	Vibrionales	Vibrionaceae	Vibrio
WP_172884628.1	Vibrio cholerae	Bacteria	Proteobacteria	Gammaproteobacteria	Vibrionales	Vibrionaceae	Vibrio
WP_172974551.1	Vibrio cholerae	Bacteria	Proteobacteria	Gammaproteobacteria	Vibrionales	Vibrionaceae	Vibrio
WP_173405522.1	Vibrio cholerae	Bacteria	Proteobacteria	Gammaproteobacteria	Vibrionales	Vibrionaceae	Vibrio
WP_173406277.1	Vibrio cholerae	Bacteria	Proteobacteria	Gammaproteobacteria	Vibrionales	Vibrionaceae	Vibrio
WP_174377426.1	Vibrio mimicus	Bacteria	Proteobacteria	Gammaproteobacteria	Vibrionales	Vibrionaceae	Vibrio
WP_174566572.1	Vibrio cholerae	Bacteria	Proteobacteria	Gammaproteobacteria	Vibrionales	Vibrionaceae	Vibrio
WP_175235822.1	Vibrio cholerae	Bacteria	Proteobacteria	Gammaproteobacteria	Vibrionales	Vibrionaceae	Vibrio
WP_175248247.1	Vibrio cholerae	Bacteria	Proteobacteria	Gammaproteobacteria	Vibrionales	Vibrionaceae	Vibrio
WP_175249105.1	Vibrio cholerae	Bacteria	Proteobacteria	Gammaproteobacteria	Vibrionales	Vibrionaceae	Vibrio
WP_175295302.1	Vibrio cholerae	Bacteria	Proteobacteria	Gammaproteobacteria	Vibrionales	Vibrionaceae	Vibrio
WP_175460342.1	Vibrio cholerae	Bacteria	Proteobacteria	Gammaproteobacteria	Vibrionales	Vibrionaceae	Vibrio
WP_175463874.1	Vibrio cholerae	Bacteria	Proteobacteria	Gammaproteobacteria	Vibrionales	Vibrionaceae	Vibrio
WP_175464310.1	Vibrio cholerae	Bacteria	Proteobacteria	Gammaproteobacteria	Vibrionales	Vibrionaceae	Vibrio
WP_175596380.1	Vibrio cholerae	Bacteria	Proteobacteria	Gammaproteobacteria	Vibrionales	Vibrionaceae	Vibrio
WP_176224135.1	Vibrio cholerae	Bacteria	Proteobacteria	Gammaproteobacteria	Vibrionales	Vibrionaceae	Vibrio
WP_176398128.1	Vibrio cholerae	Bacteria	Proteobacteria	Gammaproteobacteria	Vibrionales	Vibrionaceae	Vibrio
WP_176398245.1	Vibrio cholerae	Bacteria	Proteobacteria	Gammaproteobacteria	Vibrionales	Vibrionaceae	Vibrio
WP_176398403.1	Vibrio cholerae	Bacteria	Proteobacteria	Gammaproteobacteria	Vibrionales	Vibrionaceae	Vibrio
WP_176466734.1	Vibrio cholerae	Bacteria	Proteobacteria	Gammaproteobacteria	Vibrionales	Vibrionaceae	Vibrio
WP_176466774.1	Vibrio cholerae	Bacteria	Proteobacteria	Gammaproteobacteria	Vibrionales	Vibrionaceae	Vibrio
WP_176470521.1	Vibrio cholerae	Bacteria	Proteobacteria	Gammaproteobacteria	Vibrionales	Vibrionaceae	Vibrio
WP_176470919.1	Vibrio cholerae	Bacteria	Proteobacteria	Gammaproteobacteria	Vibrionales	Vibrionaceae	Vibrio
WP_177171457.1	Vibrio cholerae	Bacteria	Proteobacteria	Gammaproteobacteria	Vibrionales	Vibrionaceae	Vibrio
WP_179874957.1	Vibrio cholerae	Bacteria	Proteobacteria	Gammaproteobacteria	Vibrionales	Vibrionaceae	Vibrio
WP_179876591.1	Vibrio cholerae	Bacteria	Proteobacteria	Gammaproteobacteria	Vibrionales	Vibrionaceae	Vibrio
WP_180949847.1	Vibrio cholerae	Bacteria	Proteobacteria	Gammaproteobacteria	Vibrionales	Vibrionaceae	Vibrio
WP_180978838.1	Vibrio cholerae	Bacteria	Proteobacteria	Gammaproteobacteria	Vibrionales	Vibrionaceae	Vibrio
WP_181359524.1	Vibrio cholerae	Bacteria	Proteobacteria	Gammaproteobacteria	Vibrionales	Vibrionaceae	Vibrio
NOF51047.1	Vibrio cholerae	Bacteria	Proteobacteria	Gammaproteobacteria	Vibrionales	Vibrionaceae	Vibrio
NOE77699.1	Vibrio cholerae	Bacteria	Proteobacteria	Gammaproteobacteria	Vibrionales	Vibrionaceae	Vibrio
OEG79018.1	Vibrio cholerae	Bacteria	Proteobacteria	Gammaproteobacteria	Vibrionales	Vibrionaceae	Vibrio
TQO56819.1	Vibrio cholerae	Bacteria	Proteobacteria	Gammaproteobacteria	Vibrionales	Vibrionaceae	Vibrio
WP_142565842.1	Vibrio cholerae	Bacteria	Proteobacteria	Gammaproteobacteria	Vibrionales	Vibrionaceae	Vibrio
WP_170826459.1	Vibrio cholerae	Bacteria	Proteobacteria	Gammaproteobacteria	Vibrionales	Vibrionaceae	Vibrio
WP_172780209.1	Vibrio cholerae	Bacteria	Proteobacteria	Gammaproteobacteria	Vibrionales	Vibrionaceae	Vibrio
AMG03714.1	Vibrio mimicus	Bacteria	Proteobacteria	Gammaproteobacteria	Vibrionales	Vibrionaceae	Vibrio
KAA3492800.1	Vibrio mimicus	Bacteria	Proteobacteria	Gammaproteobacteria	Vibrionales	Vibrionaceae	Vibrio
WP_061052105.1	Vibrio mimicus	Bacteria	Proteobacteria	Gammaproteobacteria	Vibrionales	Vibrionaceae	Vibrio
EEX65526.1	Vibrio metoecus	Bacteria	Proteobacteria	Gammaproteobacteria	Vibrionales	Vibrionaceae	Vibrio
EEZ01227.1	Vibrio sp. RC586	Bacteria	Proteobacteria	Gammaproteobacteria	Vibrionales	Vibrionaceae	Vibrio
KDO15058.1	Vibrio metoecus	Bacteria	Proteobacteria	Gammaproteobacteria	Vibrionales	Vibrionaceae	Vibrio
KQA17405.1	Vibrio metoecus	Bacteria	Proteobacteria	Gammaproteobacteria	Vibrionales	Vibrionaceae	Vibrio
KQA17933.1	Vibrio metoecus	Bacteria	Proteobacteria	Gammaproteobacteria	Vibrionales	Vibrionaceae	Vibrio
KQA23554.1	Vibrio metoecus	Bacteria	Proteobacteria	Gammaproteobacteria	Vibrionales	Vibrionaceae	Vibrio
KQA98297.1	Vibrio metoecus	Bacteria	Proteobacteria	Gammaproteobacteria	Vibrionales	Vibrionaceae	Vibrio
KQB04012.1	Vibrio metoecus	Bacteria	Proteobacteria	Gammaproteobacteria	Vibrionales	Vibrionaceae	Vibrio
KQB05918.1	Vibrio metoecus	Bacteria	Proteobacteria	Gammaproteobacteria	Vibrionales	Vibrionaceae	Vibrio
KQB10726.1	Vibrio metoecus	Bacteria	Proteobacteria	Gammaproteobacteria	Vibrionales	Vibrionaceae	Vibrio
PAR21785.1	Vibrio metoecus	Bacteria	Proteobacteria	Gammaproteobacteria	Vibrionales	Vibrionaceae	Vibrio
PAR24890.1	Vibrio metoecus	Bacteria	Proteobacteria	Gammaproteobacteria	Vibrionales	Vibrionaceae	Vibrio
PAR31167.1	Vibrio metoecus	Bacteria	Proteobacteria	Gammaproteobacteria	Vibrionales	Vibrionaceae	Vibrio
PAR48144.1	Vibrio metoecus	Bacteria	Proteobacteria	Gammaproteobacteria	Vibrionales	Vibrionaceae	Vibrio
PAR54668.1	Vibrio metoecus	Bacteria	Proteobacteria	Gammaproteobacteria	Vibrionales	Vibrionaceae	Vibrio
PAR58438.1	Vibrio metoecus	Bacteria	Proteobacteria	Gammaproteobacteria	Vibrionales	Vibrionaceae	Vibrio
WP_032468137.1	Vibrio sp. RC586	Bacteria	Proteobacteria	Gammaproteobacteria	Vibrionales	Vibrionaceae	Vibrio
WP_032470127.1	Vibrio metoecus	Bacteria	Proteobacteria	Gammaproteobacteria	Vibrionales	Vibrionaceae	Vibrio
WP_055027881.1	Vibrio metoecus	Bacteria	Proteobacteria	Gammaproteobacteria	Vibrionales	Vibrionaceae	Vibrio
WP_055031729.1	Vibrio metoecus	Bacteria	Proteobacteria	Gammaproteobacteria	Vibrionales	Vibrionaceae	Vibrio
WP_055033938.1	Vibrio metoecus	Bacteria	Proteobacteria	Gammaproteobacteria	Vibrionales	Vibrionaceae	Vibrio
WP_055051741.1	Vibrio metoecus	Bacteria	Proteobacteria	Gammaproteobacteria	Vibrionales	Vibrionaceae	Vibrio
WP_055064069.1	Vibrio metoecus	Bacteria	Proteobacteria	Gammaproteobacteria	Vibrionales	Vibrionaceae	Vibrio
WP_154172539.1	Vibrio metoecus	Bacteria	Proteobacteria	Gammaproteobacteria	Vibrionales	Vibrionaceae	Vibrio
WP_170937967.1	Vibrio metoecus	Bacteria	Proteobacteria	Gammaproteobacteria	Vibrionales	Vibrionaceae	Vibrio
WP_170938088.1	Vibrio metoecus	Bacteria	Proteobacteria	Gammaproteobacteria	Vibrionales	Vibrionaceae	Vibrio
WP_173402473.1	Vibrio metoecus	Bacteria	Proteobacteria	Gammaproteobacteria	Vibrionales	Vibrionaceae	Vibrio
WP_176466112.1	Vibrio metoecus	Bacteria	Proteobacteria	Gammaproteobacteria	Vibrionales	Vibrionaceae	Vibrio
WP_176467537.1	Vibrio metoecus	Bacteria	Proteobacteria	Gammaproteobacteria	Vibrionales	Vibrionaceae	Vibrio
SJZ89685.1	Vibrio cincinnatiensis DSM 19608	Bacteria	Proteobacteria	Gammaproteobacteria	Vibrionales	Vibrionaceae	Vibrio
SUP47747.1	Vibrio cincinnatiensis	Bacteria	Proteobacteria	Gammaproteobacteria	Vibrionales	Vibrionaceae	Vibrio
WP_078926078.1	Vibrio cincinnatiensis	Bacteria	Proteobacteria	Gammaproteobacteria	Vibrionales	Vibrionaceae	Vibrio
WP_172459892.1	Vibrio cincinnatiensis	Bacteria	Proteobacteria	Gammaproteobacteria	Vibrionales	Vibrionaceae	Vibrio
NIY90827.1	Vibrio diazotrophicus	Bacteria	Proteobacteria	Gammaproteobacteria	Vibrionales	Vibrionaceae	Vibrio
NNM41231.1	Vibrio plantisponsor	Bacteria	Proteobacteria	Gammaproteobacteria	Vibrionales	Vibrionaceae	Vibrio
PNH81780.1	Vibrio diazotrophicus	Bacteria	Proteobacteria	Gammaproteobacteria	Vibrionales	Vibrionaceae	Vibrio
PNH88991.1	Vibrio diazotrophicus	Bacteria	Proteobacteria	Gammaproteobacteria	Vibrionales	Vibrionaceae	Vibrio
PNH92527.1	Vibrio diazotrophicus	Bacteria	Proteobacteria	Gammaproteobacteria	Vibrionales	Vibrionaceae	Vibrio
PNH96932.1	Vibrio diazotrophicus	Bacteria	Proteobacteria	Gammaproteobacteria	Vibrionales	Vibrionaceae	Vibrio
PNI01968.1	Vibrio diazotrophicus	Bacteria	Proteobacteria	Gammaproteobacteria	Vibrionales	Vibrionaceae	Vibrio
PNI04928.1	Vibrio diazotrophicus	Bacteria	Proteobacteria	Gammaproteobacteria	Vibrionales	Vibrionaceae	Vibrio
RAS66564.1	Vibrio diazotrophicus	Bacteria	Proteobacteria	Gammaproteobacteria	Vibrionales	Vibrionaceae	Vibrio
WP_112403414.1	Vibrio diazotrophicus	Bacteria	Proteobacteria	Gammaproteobacteria	Vibrionales	Vibrionaceae	Vibrio
WP_167410366.1	Vibrio diazotrophicus	Bacteria	Proteobacteria	Gammaproteobacteria	Vibrionales	Vibrionaceae	Vibrio
WP_171138230.1	Vibrio plantisponsor	Bacteria	Proteobacteria	Gammaproteobacteria	Vibrionales	Vibrionaceae	Vibrio
WP_174435415.1	Vibrio diazotrophicus	Bacteria	Proteobacteria	Gammaproteobacteria	Vibrionales	Vibrionaceae	Vibrio
WP_180980035.1	Vibrio diazotrophicus	Bacteria	Proteobacteria	Gammaproteobacteria	Vibrionales	Vibrionaceae	Vibrio
WP_180980141.1	Vibrio diazotrophicus	Bacteria	Proteobacteria	Gammaproteobacteria	Vibrionales	Vibrionaceae	Vibrio
WP_180980312.1	Vibrio diazotrophicus	Bacteria	Proteobacteria	Gammaproteobacteria	Vibrionales	Vibrionaceae	Vibrio
WP_180980409.1	Vibrio diazotrophicus	Bacteria	Proteobacteria	Gammaproteobacteria	Vibrionales	Vibrionaceae	Vibrio
WP_180980551.1	Vibrio diazotrophicus	Bacteria	Proteobacteria	Gammaproteobacteria	Vibrionales	Vibrionaceae	Vibrio
WP_180981165.1	Vibrio diazotrophicus	Bacteria	Proteobacteria	Gammaproteobacteria	Vibrionales	Vibrionaceae	Vibrio
ANS84507.1	Vibrio scophthalmi	Bacteria	Proteobacteria	Gammaproteobacteria	Vibrionales	Vibrionaceae	Vibrio
ANU37382.1	Vibrio scophthalmi	Bacteria	Proteobacteria	Gammaproteobacteria	Vibrionales	Vibrionaceae	Vibrio
EGU34896.1	Vibrio sp. N418	Bacteria	Proteobacteria	Gammaproteobacteria	Vibrionales	Vibrionaceae	Vibrio
EGU35130.1	Vibrio ichthyoenteri ATCC 700023	Bacteria	Proteobacteria	Gammaproteobacteria	Vibrionales	Vibrionaceae	Vibrio
EGU41123.1	Vibrio scophthalmi LMG 19158	Bacteria	Proteobacteria	Gammaproteobacteria	Vibrionales	Vibrionaceae	Vibrio
ODS12324.1	Vibrio scophthalmi	Bacteria	Proteobacteria	Gammaproteobacteria	Vibrionales	Vibrionaceae	Vibrio
WP_005593238.1	Vibrio sp. N418	Bacteria	Proteobacteria	Gammaproteobacteria	Vibrionales	Vibrionaceae	Vibrio
WP_006713881.1	Vibrio ichthyoenteri	Bacteria	Proteobacteria	Gammaproteobacteria	Vibrionales	Vibrionaceae	Vibrio
WP_065429829.1	Vibrio scophthalmi	Bacteria	Proteobacteria	Gammaproteobacteria	Vibrionales	Vibrionaceae	Vibrio
WP_065545692.1	Vibrio scophthalmi	Bacteria	Proteobacteria	Gammaproteobacteria	Vibrionales	Vibrionaceae	Vibrio
WP_174269634.1	Vibrio scophthalmi	Bacteria	Proteobacteria	Gammaproteobacteria	Vibrionales	Vibrionaceae	Vibrio
WP_175422491.1	Vibrio scophthalmi	Bacteria	Proteobacteria	Gammaproteobacteria	Vibrionales	Vibrionaceae	Vibrio
KII77473.1	Vibrio renipiscarius	Bacteria	Proteobacteria	Gammaproteobacteria	Vibrionales	Vibrionaceae	Vibrio
KII81359.1	Vibrio renipiscarius	Bacteria	Proteobacteria	Gammaproteobacteria	Vibrionales	Vibrionaceae	Vibrio
WP_173424998.1	Vibrio renipiscarius	Bacteria	Proteobacteria	Gammaproteobacteria	Vibrionales	Vibrionaceae	Vibrio
KKA44197.1	Salinivibrio sp. KP-1	Bacteria	Proteobacteria	Gammaproteobacteria	Vibrionales	Vibrionaceae	Salinivibrio
MPS31296.1	Salinivibrio sp. VYel7	Bacteria	Proteobacteria	Gammaproteobacteria	Vibrionales	Vibrionaceae	Salinivibrio
MPX91359.1	Salinivibrio sp. VYel1	Bacteria	Proteobacteria	Gammaproteobacteria	Vibrionales	Vibrionaceae	Salinivibrio
MPX92696.1	Salinivibrio sp. VYel9	Bacteria	Proteobacteria	Gammaproteobacteria	Vibrionales	Vibrionaceae	Salinivibrio
MPX95620.1	Salinivibrio sp. VYel6	Bacteria	Proteobacteria	Gammaproteobacteria	Vibrionales	Vibrionaceae	Salinivibrio
MPX98914.1	Salinivibrio sp. VYel4	Bacteria	Proteobacteria	Gammaproteobacteria	Vibrionales	Vibrionaceae	Salinivibrio
OOE65985.1	Salinivibrio sp. IB868	Bacteria	Proteobacteria	Gammaproteobacteria	Vibrionales	Vibrionaceae	Salinivibrio
OOE71985.1	Salinivibrio sp. ML290	Bacteria	Proteobacteria	Gammaproteobacteria	Vibrionales	Vibrionaceae	Salinivibrio
OOE74502.1	Salinivibrio sp. IB870	Bacteria	Proteobacteria	Gammaproteobacteria	Vibrionales	Vibrionaceae	Salinivibrio
OOE79294.1	Salinivibrio sp. ML198	Bacteria	Proteobacteria	Gammaproteobacteria	Vibrionales	Vibrionaceae	Salinivibrio
OOE81465.1	Salinivibrio sp. PR6	Bacteria	Proteobacteria	Gammaproteobacteria	Vibrionales	Vibrionaceae	Salinivibrio
OOE86931.1	Salinivibrio siamensis	Bacteria	Proteobacteria	Gammaproteobacteria	Vibrionales	Vibrionaceae	Salinivibrio
SIN80403.1	Salinivibrio sp. ES.052	Bacteria	Proteobacteria	Gammaproteobacteria	Vibrionales	Vibrionaceae	Salinivibrio
WP_046075482.1	Salinivibrio sp. KP-1	Bacteria	Proteobacteria	Gammaproteobacteria	Vibrionales	Vibrionaceae	Salinivibrio
WP_074213552.1	Salinivibrio sp. ES.052	Bacteria	Proteobacteria	Gammaproteobacteria	Vibrionales	Vibrionaceae	Salinivibrio
WP_077579075.1	unclassified Salinivibrio	Bacteria	Proteobacteria	Gammaproteobacteria	Vibrionales	Vibrionaceae	Salinivibrio
WP_077607488.1	Salinivibrio sp. ML290	Bacteria	Proteobacteria	Gammaproteobacteria	Vibrionales	Vibrionaceae	Salinivibrio
WP_077639053.1	Salinivibrio sp. ML198	Bacteria	Proteobacteria	Gammaproteobacteria	Vibrionales	Vibrionaceae	Salinivibrio
WP_077666841.1	Salinivibrio sp. PR6	Bacteria	Proteobacteria	Gammaproteobacteria	Vibrionales	Vibrionaceae	Salinivibrio
WP_077667611.1	Salinivibrio siamensis	Bacteria	Proteobacteria	Gammaproteobacteria	Vibrionales	Vibrionaceae	Salinivibrio
WP_152796482.1	unclassified Salinivibrio	Bacteria	Proteobacteria	Gammaproteobacteria	Vibrionales	Vibrionaceae	Salinivibrio
NAW64602.1	Photobacterium halotolerans	Bacteria	Proteobacteria	Gammaproteobacteria	Vibrionales	Vibrionaceae	Photobacterium
NAW87514.1	Photobacterium halotolerans	Bacteria	Proteobacteria	Gammaproteobacteria	Vibrionales	Vibrionaceae	Photobacterium
NAX47510.1	Photobacterium halotolerans	Bacteria	Proteobacteria	Gammaproteobacteria	Vibrionales	Vibrionaceae	Photobacterium
WP_120511955.1	Photobacterium sp. LAM9072	Bacteria	Proteobacteria	Gammaproteobacteria	Vibrionales	Vibrionaceae	Photobacterium
WP_155804912.1	Photobacterium halotolerans	Bacteria	Proteobacteria	Gammaproteobacteria	Vibrionales	Vibrionaceae	Photobacterium
WP_161443402.1	Photobacterium halotolerans	Bacteria	Proteobacteria	Gammaproteobacteria	Vibrionales	Vibrionaceae	Photobacterium
WP_161456531.1	Photobacterium halotolerans	Bacteria	Proteobacteria	Gammaproteobacteria	Vibrionales	Vibrionaceae	Photobacterium
WP_161459274.1	Photobacterium halotolerans	Bacteria	Proteobacteria	Gammaproteobacteria	Vibrionales	Vibrionaceae	Photobacterium
KKD01821.1	Photobacterium halotolerans	Bacteria	Proteobacteria	Gammaproteobacteria	Vibrionales	Vibrionaceae	Photobacterium
WP_144408987.1	Photobacterium halotolerans	Bacteria	Proteobacteria	Gammaproteobacteria	Vibrionales	Vibrionaceae	Photobacterium
KDM90412.1	Photobacterium galatheae	Bacteria	Proteobacteria	Gammaproteobacteria	Vibrionales	Vibrionaceae	Photobacterium
WP_036755328.1	Photobacterium galatheae	Bacteria	Proteobacteria	Gammaproteobacteria	Vibrionales	Vibrionaceae	Photobacterium
EEX38325.1	Vibrio metschnikovii CIP 69.14	Bacteria	Proteobacteria	Gammaproteobacteria	Vibrionales	Vibrionaceae	Vibrio
NAW63415.1	Vibrio sp. V31_P5A7T61	Bacteria	Proteobacteria	Gammaproteobacteria	Vibrionales	Vibrionaceae	Vibrio
NAW77670.1	Vibrio sp. V33_P6A3T137	Bacteria	Proteobacteria	Gammaproteobacteria	Vibrionales	Vibrionaceae	Vibrio
NAX03224.1	Vibrio sp. V34_P3A8T189	Bacteria	Proteobacteria	Gammaproteobacteria	Vibrionales	Vibrionaceae	Vibrio
NAX09335.1	Vibrio sp. V40_P2S30T141	Bacteria	Proteobacteria	Gammaproteobacteria	Vibrionales	Vibrionaceae	Vibrio
NAX63185.1	Vibrio sp. V32_P6A28T40	Bacteria	Proteobacteria	Gammaproteobacteria	Vibrionales	Vibrionaceae	Vibrio
NNN60833.1	Vibrio sp. A11	Bacteria	Proteobacteria	Gammaproteobacteria	Vibrionales	Vibrionaceae	Vibrio
PXA71345.1	Vibrio sp. 11986-1-5	Bacteria	Proteobacteria	Gammaproteobacteria	Vibrionales	Vibrionaceae	Vibrio
SUP10304.1	Vibrio metschnikovii	Bacteria	Proteobacteria	Gammaproteobacteria	Vibrionales	Vibrionaceae	Vibrio
SUP32259.1	Vibrio metschnikovii	Bacteria	Proteobacteria	Gammaproteobacteria	Vibrionales	Vibrionaceae	Vibrio
WP_050782702.1	Vibrio metschnikovii	Bacteria	Proteobacteria	Gammaproteobacteria	Vibrionales	Vibrionaceae	Vibrio
WP_072671497.1	Vibrio	Bacteria	Proteobacteria	Gammaproteobacteria	Vibrionales	Vibrionaceae	.
WP_154170224.1	Vibrio	Bacteria	Proteobacteria	Gammaproteobacteria	Vibrionales	Vibrionaceae	.
WP_158139064.1	Vibrio metschnikovii	Bacteria	Proteobacteria	Gammaproteobacteria	Vibrionales	Vibrionaceae	Vibrio
WP_158144716.1	Vibrio metschnikovii	Bacteria	Proteobacteria	Gammaproteobacteria	Vibrionales	Vibrionaceae	Vibrio
WP_161426494.1	unclassified Vibrio	Bacteria	Proteobacteria	Gammaproteobacteria	Vibrionales	Vibrionaceae	Vibrio
WP_161438168.1	Vibrio sp. V33_P6A3T137	Bacteria	Proteobacteria	Gammaproteobacteria	Vibrionales	Vibrionaceae	Vibrio
OOE91826.1	Salinivibrio sp. AR647	Bacteria	Proteobacteria	Gammaproteobacteria	Vibrionales	Vibrionaceae	Salinivibrio
OOE93077.1	Salinivibrio sp. AR640	Bacteria	Proteobacteria	Gammaproteobacteria	Vibrionales	Vibrionaceae	Salinivibrio
OOE98507.1	Salinivibrio sp. IB643	Bacteria	Proteobacteria	Gammaproteobacteria	Vibrionales	Vibrionaceae	Salinivibrio
OOF01230.1	Salinivibrio sp. MA351	Bacteria	Proteobacteria	Gammaproteobacteria	Vibrionales	Vibrionaceae	Salinivibrio
OOF03590.1	Salinivibrio sp. MA440	Bacteria	Proteobacteria	Gammaproteobacteria	Vibrionales	Vibrionaceae	Salinivibrio
OOF05309.1	Salinivibrio sp. MA607	Bacteria	Proteobacteria	Gammaproteobacteria	Vibrionales	Vibrionaceae	Salinivibrio
OOF15074.1	Salinivibrio sp. MA427	Bacteria	Proteobacteria	Gammaproteobacteria	Vibrionales	Vibrionaceae	Salinivibrio
OOF33912.1	Salinivibrio costicola subsp. alcaliphilus	Bacteria	Proteobacteria	Gammaproteobacteria	Vibrionales	Vibrionaceae	Salinivibrio
WP_077461323.1	Salinivibrio sp. AR647	Bacteria	Proteobacteria	Gammaproteobacteria	Vibrionales	Vibrionaceae	Salinivibrio
WP_077679250.1	Salinivibrio sp. MA440	Bacteria	Proteobacteria	Gammaproteobacteria	Vibrionales	Vibrionaceae	Salinivibrio
WP_101494569.1	Salinivibrio costicola	Bacteria	Proteobacteria	Gammaproteobacteria	Vibrionales	Vibrionaceae	Salinivibrio
WP_108742900.1	Salinivibrio sp. AR640	Bacteria	Proteobacteria	Gammaproteobacteria	Vibrionales	Vibrionaceae	Salinivibrio
WP_108743245.1	Salinivibrio sp. MA427	Bacteria	Proteobacteria	Gammaproteobacteria	Vibrionales	Vibrionaceae	Salinivibrio
WP_108743346.1	Salinivibrio sp. MA351	Bacteria	Proteobacteria	Gammaproteobacteria	Vibrionales	Vibrionaceae	Salinivibrio
WP_108743474.1	Salinivibrio sp. MA607	Bacteria	Proteobacteria	Gammaproteobacteria	Vibrionales	Vibrionaceae	Salinivibrio
WP_108743954.1	Salinivibrio sp. IB643	Bacteria	Proteobacteria	Gammaproteobacteria	Vibrionales	Vibrionaceae	Salinivibrio
NUY57469.1	Salinivibrio sp. EAGSL	Bacteria	Proteobacteria	Gammaproteobacteria	Vibrionales	Vibrionaceae	Salinivibrio
WP_175993812.1	Salinivibrio sp. EAGSL	Bacteria	Proteobacteria	Gammaproteobacteria	Vibrionales	Vibrionaceae	Salinivibrio
PMO68503.1	Vibrio breoganii	Bacteria	Proteobacteria	Gammaproteobacteria	Vibrionales	Vibrionaceae	Vibrio
WP_102538905.1	Vibrio breoganii	Bacteria	Proteobacteria	Gammaproteobacteria	Vibrionales	Vibrionaceae	Vibrio
OED87992.1	Vibrio breoganii ZF-55	Bacteria	Proteobacteria	Gammaproteobacteria	Vibrionales	Vibrionaceae	Vibrio
PMG92322.1	Vibrio breoganii	Bacteria	Proteobacteria	Gammaproteobacteria	Vibrionales	Vibrionaceae	Vibrio
PMO54213.1	Vibrio breoganii	Bacteria	Proteobacteria	Gammaproteobacteria	Vibrionales	Vibrionaceae	Vibrio
WP_017028374.1	Vibrio breoganii	Bacteria	Proteobacteria	Gammaproteobacteria	Vibrionales	Vibrionaceae	Vibrio
WP_102552341.1	Vibrio breoganii	Bacteria	Proteobacteria	Gammaproteobacteria	Vibrionales	Vibrionaceae	Vibrio
WP_102562190.1	Vibrio breoganii	Bacteria	Proteobacteria	Gammaproteobacteria	Vibrionales	Vibrionaceae	Vibrio
PML17101.1	Vibrio breoganii	Bacteria	Proteobacteria	Gammaproteobacteria	Vibrionales	Vibrionaceae	Vibrio
PML30796.1	Vibrio breoganii	Bacteria	Proteobacteria	Gammaproteobacteria	Vibrionales	Vibrionaceae	Vibrio
WP_102484400.1	Vibrio breoganii	Bacteria	Proteobacteria	Gammaproteobacteria	Vibrionales	Vibrionaceae	Vibrio
NMO71942.1	Vibrio breoganii	Bacteria	Proteobacteria	Gammaproteobacteria	Vibrionales	Vibrionaceae	Vibrio
NMR68480.1	Vibrio breoganii	Bacteria	Proteobacteria	Gammaproteobacteria	Vibrionales	Vibrionaceae	Vibrio
OCH75785.1	Vibrio breoganii	Bacteria	Proteobacteria	Gammaproteobacteria	Vibrionales	Vibrionaceae	Vibrio
OED98228.1	Vibrio breoganii ZF-29	Bacteria	Proteobacteria	Gammaproteobacteria	Vibrionales	Vibrionaceae	Vibrio
OEF85612.1	Vibrio breoganii 1C10	Bacteria	Proteobacteria	Gammaproteobacteria	Vibrionales	Vibrionaceae	Vibrio
PMF97705.1	Vibrio breoganii	Bacteria	Proteobacteria	Gammaproteobacteria	Vibrionales	Vibrionaceae	Vibrio
PMG04964.1	Vibrio breoganii	Bacteria	Proteobacteria	Gammaproteobacteria	Vibrionales	Vibrionaceae	Vibrio
PMG06938.1	Vibrio breoganii	Bacteria	Proteobacteria	Gammaproteobacteria	Vibrionales	Vibrionaceae	Vibrio
PMG36684.1	Vibrio breoganii	Bacteria	Proteobacteria	Gammaproteobacteria	Vibrionales	Vibrionaceae	Vibrio
PMG79877.1	Vibrio breoganii	Bacteria	Proteobacteria	Gammaproteobacteria	Vibrionales	Vibrionaceae	Vibrio
PMG92627.1	Vibrio breoganii	Bacteria	Proteobacteria	Gammaproteobacteria	Vibrionales	Vibrionaceae	Vibrio
PMG96464.1	Vibrio breoganii	Bacteria	Proteobacteria	Gammaproteobacteria	Vibrionales	Vibrionaceae	Vibrio
PMH17453.1	Vibrio breoganii	Bacteria	Proteobacteria	Gammaproteobacteria	Vibrionales	Vibrionaceae	Vibrio
PMI17827.1	Vibrio breoganii	Bacteria	Proteobacteria	Gammaproteobacteria	Vibrionales	Vibrionaceae	Vibrio
PMJ46763.1	Vibrio breoganii	Bacteria	Proteobacteria	Gammaproteobacteria	Vibrionales	Vibrionaceae	Vibrio
PMK32181.1	Vibrio breoganii	Bacteria	Proteobacteria	Gammaproteobacteria	Vibrionales	Vibrionaceae	Vibrio
PMK53679.1	Vibrio breoganii	Bacteria	Proteobacteria	Gammaproteobacteria	Vibrionales	Vibrionaceae	Vibrio
PMK62479.1	Vibrio breoganii	Bacteria	Proteobacteria	Gammaproteobacteria	Vibrionales	Vibrionaceae	Vibrio
PMK65636.1	Vibrio breoganii	Bacteria	Proteobacteria	Gammaproteobacteria	Vibrionales	Vibrionaceae	Vibrio
PML03504.1	Vibrio breoganii	Bacteria	Proteobacteria	Gammaproteobacteria	Vibrionales	Vibrionaceae	Vibrio
PML33038.1	Vibrio breoganii	Bacteria	Proteobacteria	Gammaproteobacteria	Vibrionales	Vibrionaceae	Vibrio
PML39964.1	Vibrio breoganii	Bacteria	Proteobacteria	Gammaproteobacteria	Vibrionales	Vibrionaceae	Vibrio
PML56627.1	Vibrio breoganii	Bacteria	Proteobacteria	Gammaproteobacteria	Vibrionales	Vibrionaceae	Vibrio
PML81180.1	Vibrio breoganii	Bacteria	Proteobacteria	Gammaproteobacteria	Vibrionales	Vibrionaceae	Vibrio
PML87251.1	Vibrio breoganii	Bacteria	Proteobacteria	Gammaproteobacteria	Vibrionales	Vibrionaceae	Vibrio
PML92568.1	Vibrio breoganii	Bacteria	Proteobacteria	Gammaproteobacteria	Vibrionales	Vibrionaceae	Vibrio
PMM12387.1	Vibrio breoganii	Bacteria	Proteobacteria	Gammaproteobacteria	Vibrionales	Vibrionaceae	Vibrio
PMM12717.1	Vibrio breoganii	Bacteria	Proteobacteria	Gammaproteobacteria	Vibrionales	Vibrionaceae	Vibrio
PMM17868.1	Vibrio breoganii	Bacteria	Proteobacteria	Gammaproteobacteria	Vibrionales	Vibrionaceae	Vibrio
PMM44656.1	Vibrio breoganii	Bacteria	Proteobacteria	Gammaproteobacteria	Vibrionales	Vibrionaceae	Vibrio
PMM87362.1	Vibrio breoganii	Bacteria	Proteobacteria	Gammaproteobacteria	Vibrionales	Vibrionaceae	Vibrio
PMM88232.1	Vibrio breoganii	Bacteria	Proteobacteria	Gammaproteobacteria	Vibrionales	Vibrionaceae	Vibrio
PMN73627.1	Vibrio breoganii	Bacteria	Proteobacteria	Gammaproteobacteria	Vibrionales	Vibrionaceae	Vibrio
PMO27348.1	Vibrio breoganii	Bacteria	Proteobacteria	Gammaproteobacteria	Vibrionales	Vibrionaceae	Vibrio
PMO36932.1	Vibrio breoganii	Bacteria	Proteobacteria	Gammaproteobacteria	Vibrionales	Vibrionaceae	Vibrio
PMO55873.1	Vibrio breoganii	Bacteria	Proteobacteria	Gammaproteobacteria	Vibrionales	Vibrionaceae	Vibrio
PMO72353.1	Vibrio breoganii	Bacteria	Proteobacteria	Gammaproteobacteria	Vibrionales	Vibrionaceae	Vibrio
PMO82436.1	Vibrio breoganii	Bacteria	Proteobacteria	Gammaproteobacteria	Vibrionales	Vibrionaceae	Vibrio
PMO88809.1	Vibrio breoganii	Bacteria	Proteobacteria	Gammaproteobacteria	Vibrionales	Vibrionaceae	Vibrio
PMO96390.1	Vibrio breoganii	Bacteria	Proteobacteria	Gammaproteobacteria	Vibrionales	Vibrionaceae	Vibrio
PMP03332.1	Vibrio breoganii	Bacteria	Proteobacteria	Gammaproteobacteria	Vibrionales	Vibrionaceae	Vibrio
PMP04177.1	Vibrio breoganii	Bacteria	Proteobacteria	Gammaproteobacteria	Vibrionales	Vibrionaceae	Vibrio
PMP09397.1	Vibrio breoganii	Bacteria	Proteobacteria	Gammaproteobacteria	Vibrionales	Vibrionaceae	Vibrio
PMP12924.1	Vibrio breoganii	Bacteria	Proteobacteria	Gammaproteobacteria	Vibrionales	Vibrionaceae	Vibrio
TKF86400.1	Vibrio breoganii	Bacteria	Proteobacteria	Gammaproteobacteria	Vibrionales	Vibrionaceae	Vibrio
TKG18927.1	Vibrio breoganii	Bacteria	Proteobacteria	Gammaproteobacteria	Vibrionales	Vibrionaceae	Vibrio
TKG27646.1	Vibrio breoganii	Bacteria	Proteobacteria	Gammaproteobacteria	Vibrionales	Vibrionaceae	Vibrio
WP_017032749.1	Vibrio breoganii	Bacteria	Proteobacteria	Gammaproteobacteria	Vibrionales	Vibrionaceae	Vibrio
WP_017242575.1	Vibrio breoganii	Bacteria	Proteobacteria	Gammaproteobacteria	Vibrionales	Vibrionaceae	Vibrio
WP_065598881.1	Vibrio breoganii	Bacteria	Proteobacteria	Gammaproteobacteria	Vibrionales	Vibrionaceae	Vibrio
WP_102328525.1	Vibrio breoganii	Bacteria	Proteobacteria	Gammaproteobacteria	Vibrionales	Vibrionaceae	Vibrio
WP_102333979.1	Vibrio breoganii	Bacteria	Proteobacteria	Gammaproteobacteria	Vibrionales	Vibrionaceae	Vibrio
WP_102360025.1	Vibrio breoganii	Bacteria	Proteobacteria	Gammaproteobacteria	Vibrionales	Vibrionaceae	Vibrio
WP_102367409.1	Vibrio breoganii	Bacteria	Proteobacteria	Gammaproteobacteria	Vibrionales	Vibrionaceae	Vibrio
WP_102376318.1	Vibrio breoganii	Bacteria	Proteobacteria	Gammaproteobacteria	Vibrionales	Vibrionaceae	Vibrio
WP_102380753.1	Vibrio breoganii	Bacteria	Proteobacteria	Gammaproteobacteria	Vibrionales	Vibrionaceae	Vibrio
WP_102382433.1	Vibrio breoganii	Bacteria	Proteobacteria	Gammaproteobacteria	Vibrionales	Vibrionaceae	Vibrio
WP_102427265.1	Vibrio breoganii	Bacteria	Proteobacteria	Gammaproteobacteria	Vibrionales	Vibrionaceae	Vibrio
WP_102430836.1	Vibrio breoganii	Bacteria	Proteobacteria	Gammaproteobacteria	Vibrionales	Vibrionaceae	Vibrio
WP_102442882.1	Vibrio breoganii	Bacteria	Proteobacteria	Gammaproteobacteria	Vibrionales	Vibrionaceae	Vibrio
WP_102449006.1	Vibrio breoganii	Bacteria	Proteobacteria	Gammaproteobacteria	Vibrionales	Vibrionaceae	Vibrio
WP_102460875.1	Vibrio breoganii	Bacteria	Proteobacteria	Gammaproteobacteria	Vibrionales	Vibrionaceae	Vibrio
WP_102472272.1	Vibrio breoganii	Bacteria	Proteobacteria	Gammaproteobacteria	Vibrionales	Vibrionaceae	Vibrio
WP_102477502.1	Vibrio breoganii	Bacteria	Proteobacteria	Gammaproteobacteria	Vibrionales	Vibrionaceae	Vibrio
WP_102481225.1	Vibrio breoganii	Bacteria	Proteobacteria	Gammaproteobacteria	Vibrionales	Vibrionaceae	Vibrio
WP_102496511.1	Vibrio breoganii	Bacteria	Proteobacteria	Gammaproteobacteria	Vibrionales	Vibrionaceae	Vibrio
WP_102546853.1	Vibrio breoganii	Bacteria	Proteobacteria	Gammaproteobacteria	Vibrionales	Vibrionaceae	Vibrio
WP_136999593.1	Vibrio breoganii	Bacteria	Proteobacteria	Gammaproteobacteria	Vibrionales	Vibrionaceae	Vibrio
WP_137010581.1	Vibrio breoganii	Bacteria	Proteobacteria	Gammaproteobacteria	Vibrionales	Vibrionaceae	Vibrio
ANO33621.1	Vibrio breoganii	Bacteria	Proteobacteria	Gammaproteobacteria	Vibrionales	Vibrionaceae	Vibrio
GEA59692.1	Vibrio comitans NBRC 102076	Bacteria	Proteobacteria	Gammaproteobacteria	Vibrionales	Vibrionaceae	Vibrio
GEM81064.1	Vibrio superstes NBRC 103154	Bacteria	Proteobacteria	Gammaproteobacteria	Vibrionales	Vibrionaceae	Vibrio
PMK28006.1	Vibrio breoganii	Bacteria	Proteobacteria	Gammaproteobacteria	Vibrionales	Vibrionaceae	Vibrio
PMK38812.1	Vibrio breoganii	Bacteria	Proteobacteria	Gammaproteobacteria	Vibrionales	Vibrionaceae	Vibrio
PMO30507.1	Vibrio breoganii	Bacteria	Proteobacteria	Gammaproteobacteria	Vibrionales	Vibrionaceae	Vibrio
WP_065210185.1	Vibrio breoganii	Bacteria	Proteobacteria	Gammaproteobacteria	Vibrionales	Vibrionaceae	Vibrio
WP_102490446.1	Vibrio breoganii	Bacteria	Proteobacteria	Gammaproteobacteria	Vibrionales	Vibrionaceae	Vibrio
WP_102499418.1	Vibrio breoganii	Bacteria	Proteobacteria	Gammaproteobacteria	Vibrionales	Vibrionaceae	Vibrio
WP_119011249.1	Vibrio superstes	Bacteria	Proteobacteria	Gammaproteobacteria	Vibrionales	Vibrionaceae	Vibrio
WP_141269715.1	Vibrio comitans	Bacteria	Proteobacteria	Gammaproteobacteria	Vibrionales	Vibrionaceae	Vibrio
ODP99834.1	Salinivibrio sp. DV	Bacteria	Proteobacteria	Gammaproteobacteria	Vibrionales	Vibrionaceae	Salinivibrio
OOF09799.1	Salinivibrio sp. PR5	Bacteria	Proteobacteria	Gammaproteobacteria	Vibrionales	Vibrionaceae	Salinivibrio
OOF15805.1	Salinivibrio sp. PR932	Bacteria	Proteobacteria	Gammaproteobacteria	Vibrionales	Vibrionaceae	Salinivibrio
OOF23076.1	Salinivibrio sp. IB574	Bacteria	Proteobacteria	Gammaproteobacteria	Vibrionales	Vibrionaceae	Salinivibrio
OOF23793.1	Salinivibrio proteolyticus	Bacteria	Proteobacteria	Gammaproteobacteria	Vibrionales	Vibrionaceae	Salinivibrio
OOF27417.1	Salinivibrio sp. IB872	Bacteria	Proteobacteria	Gammaproteobacteria	Vibrionales	Vibrionaceae	Salinivibrio
OOF31663.1	Salinivibrio proteolyticus	Bacteria	Proteobacteria	Gammaproteobacteria	Vibrionales	Vibrionaceae	Salinivibrio
PCE67595.1	Salinivibrio sp. YCSC6	Bacteria	Proteobacteria	Gammaproteobacteria	Vibrionales	Vibrionaceae	Salinivibrio
QCF35501.1	Salinivibrio sp. YCSC6	Bacteria	Proteobacteria	Gammaproteobacteria	Vibrionales	Vibrionaceae	Salinivibrio
QIR06455.1	Salinivibrio costicola	Bacteria	Proteobacteria	Gammaproteobacteria	Vibrionales	Vibrionaceae	Salinivibrio
WP_069589092.1	Salinivibrio sp. DV	Bacteria	Proteobacteria	Gammaproteobacteria	Vibrionales	Vibrionaceae	Salinivibrio
WP_077456003.1	Salinivibrio sp. IB872	Bacteria	Proteobacteria	Gammaproteobacteria	Vibrionales	Vibrionaceae	Salinivibrio
WP_077639907.1	Salinivibrio sp. IB574	Bacteria	Proteobacteria	Gammaproteobacteria	Vibrionales	Vibrionaceae	Salinivibrio
WP_077675866.1	Salinivibrio proteolyticus	Bacteria	Proteobacteria	Gammaproteobacteria	Vibrionales	Vibrionaceae	Salinivibrio
WP_077678241.1	Salinivibrio sp. PR932	Bacteria	Proteobacteria	Gammaproteobacteria	Vibrionales	Vibrionaceae	Salinivibrio
WP_077765734.1	Salinivibrio sp. PR5	Bacteria	Proteobacteria	Gammaproteobacteria	Vibrionales	Vibrionaceae	Salinivibrio
WP_096629132.1	Salinivibrio sp. YCSC6	Bacteria	Proteobacteria	Gammaproteobacteria	Vibrionales	Vibrionaceae	Salinivibrio
WP_167314591.1	Salinivibrio costicola	Bacteria	Proteobacteria	Gammaproteobacteria	Vibrionales	Vibrionaceae	Salinivibrio
WP_116645359.1	Salinivibrio sp. HTSP	Bacteria	Proteobacteria	Gammaproteobacteria	Vibrionales	Vibrionaceae	Salinivibrio
AEH34044.1	Vibrio anguillarum 775	Bacteria	Proteobacteria	Gammaproteobacteria	Vibrionales	Vibrionaceae	Vibrio
AGU58404.1	Vibrio anguillarum M3	Bacteria	Proteobacteria	Gammaproteobacteria	Vibrionales	Vibrionaceae	Vibrio
ANJ24213.1	Vibrio anguillarum	Bacteria	Proteobacteria	Gammaproteobacteria	Vibrionales	Vibrionaceae	Vibrio
AQL61827.1	Vibrio anguillarum	Bacteria	Proteobacteria	Gammaproteobacteria	Vibrionales	Vibrionaceae	Vibrio
AQL65248.1	Vibrio anguillarum	Bacteria	Proteobacteria	Gammaproteobacteria	Vibrionales	Vibrionaceae	Vibrio
AQL68650.1	Vibrio anguillarum	Bacteria	Proteobacteria	Gammaproteobacteria	Vibrionales	Vibrionaceae	Vibrio
AQL72132.1	Vibrio anguillarum	Bacteria	Proteobacteria	Gammaproteobacteria	Vibrionales	Vibrionaceae	Vibrio
AQM03767.1	Vibrio anguillarum	Bacteria	Proteobacteria	Gammaproteobacteria	Vibrionales	Vibrionaceae	Vibrio
AQM14094.1	Vibrio anguillarum	Bacteria	Proteobacteria	Gammaproteobacteria	Vibrionales	Vibrionaceae	Vibrio
AQM17460.1	Vibrio anguillarum	Bacteria	Proteobacteria	Gammaproteobacteria	Vibrionales	Vibrionaceae	Vibrio
AQM30947.1	Vibrio anguillarum	Bacteria	Proteobacteria	Gammaproteobacteria	Vibrionales	Vibrionaceae	Vibrio
AQM63662.1	Vibrio anguillarum	Bacteria	Proteobacteria	Gammaproteobacteria	Vibrionales	Vibrionaceae	Vibrio
AQP37278.1	Vibrio anguillarum	Bacteria	Proteobacteria	Gammaproteobacteria	Vibrionales	Vibrionaceae	Vibrio
ASG01149.1	Vibrio anguillarum	Bacteria	Proteobacteria	Gammaproteobacteria	Vibrionales	Vibrionaceae	Vibrio
ASG04976.1	Vibrio anguillarum	Bacteria	Proteobacteria	Gammaproteobacteria	Vibrionales	Vibrionaceae	Vibrio
ASO30254.1	Vibrio anguillarum	Bacteria	Proteobacteria	Gammaproteobacteria	Vibrionales	Vibrionaceae	Vibrio
ASU23522.1	Vibrio qinghaiensis	Bacteria	Proteobacteria	Gammaproteobacteria	Vibrionales	Vibrionaceae	Vibrio
ASW82362.1	Vibrio anguillarum	Bacteria	Proteobacteria	Gammaproteobacteria	Vibrionales	Vibrionaceae	Vibrio
ATA50855.1	Vibrio anguillarum	Bacteria	Proteobacteria	Gammaproteobacteria	Vibrionales	Vibrionaceae	Vibrio
AZS26479.1	Vibrio anguillarum	Bacteria	Proteobacteria	Gammaproteobacteria	Vibrionales	Vibrionaceae	Vibrio
NAW91486.1	Vibrio sp. V24_P1S3T111	Bacteria	Proteobacteria	Gammaproteobacteria	Vibrionales	Vibrionaceae	Vibrio
NNN75150.1	Vibrio sp. B7	Bacteria	Proteobacteria	Gammaproteobacteria	Vibrionales	Vibrionaceae	Vibrio
NNN91725.1	Vibrio sp. B8-1	Bacteria	Proteobacteria	Gammaproteobacteria	Vibrionales	Vibrionaceae	Vibrio
NNN95064.1	Vibrio sp. B4-6	Bacteria	Proteobacteria	Gammaproteobacteria	Vibrionales	Vibrionaceae	Vibrio
NNO00067.1	Vibrio sp. B1-2	Bacteria	Proteobacteria	Gammaproteobacteria	Vibrionales	Vibrionaceae	Vibrio
NNO07025.1	Vibrio sp. B4-12	Bacteria	Proteobacteria	Gammaproteobacteria	Vibrionales	Vibrionaceae	Vibrio
NOI05332.1	Vibrio anguillarum	Bacteria	Proteobacteria	Gammaproteobacteria	Vibrionales	Vibrionaceae	Vibrio
OEE33468.1	Vibrio anguillarum	Bacteria	Proteobacteria	Gammaproteobacteria	Vibrionales	Vibrionaceae	Vibrio
OEE33850.1	Vibrio ordalii FS-238	Bacteria	Proteobacteria	Gammaproteobacteria	Vibrionales	Vibrionaceae	Vibrio
OEE72757.1	Vibrio ordalii FF-167	Bacteria	Proteobacteria	Gammaproteobacteria	Vibrionales	Vibrionaceae	Vibrio
OEF88760.1	Vibrio anguillarum	Bacteria	Proteobacteria	Gammaproteobacteria	Vibrionales	Vibrionaceae	Vibrio
OXX20779.1	Vibrio sp. V06_P1A73T115	Bacteria	Proteobacteria	Gammaproteobacteria	Vibrionales	Vibrionaceae	Vibrio
OXX23202.1	Vibrio sp. V05_P4A8T149	Bacteria	Proteobacteria	Gammaproteobacteria	Vibrionales	Vibrionaceae	Vibrio
OXX25003.1	Vibrio sp. V08_P9A1T1	Bacteria	Proteobacteria	Gammaproteobacteria	Vibrionales	Vibrionaceae	Vibrio
OXX32842.1	Vibrio sp. V14_P6S14T42	Bacteria	Proteobacteria	Gammaproteobacteria	Vibrionales	Vibrionaceae	Vibrio
OXX33310.1	Vibrio sp. V04_P4A5T148	Bacteria	Proteobacteria	Gammaproteobacteria	Vibrionales	Vibrionaceae	Vibrio
OXX53146.1	Vibrio sp. V12_P9A6T4	Bacteria	Proteobacteria	Gammaproteobacteria	Vibrionales	Vibrionaceae	Vibrio
OXX70356.1	Vibrio sp. V19_P1S1T109	Bacteria	Proteobacteria	Gammaproteobacteria	Vibrionales	Vibrionaceae	Vibrio
PRQ61590.1	Vibrio sp. V01_P9A10T6	Bacteria	Proteobacteria	Gammaproteobacteria	Vibrionales	Vibrionaceae	Vibrio
RMZ65232.1	Vibrio anguillarum	Bacteria	Proteobacteria	Gammaproteobacteria	Vibrionales	Vibrionaceae	Vibrio
STY54655.1	Vibrio anguillarum	Bacteria	Proteobacteria	Gammaproteobacteria	Vibrionales	Vibrionaceae	Vibrio
WP_026027520.1	Vibrio ordalii	Bacteria	Proteobacteria	Gammaproteobacteria	Vibrionales	Vibrionaceae	Vibrio
WP_026028236.1	Vibrio	Bacteria	Proteobacteria	Gammaproteobacteria	Vibrionales	Vibrionaceae	.
WP_026028546.1	Vibrio anguillarum	Bacteria	Proteobacteria	Gammaproteobacteria	Vibrionales	Vibrionaceae	Vibrio
WP_026029022.1	Vibrio	Bacteria	Proteobacteria	Gammaproteobacteria	Vibrionales	Vibrionaceae	.
WP_029189901.1	Vibrio	Bacteria	Proteobacteria	Gammaproteobacteria	Vibrionales	Vibrionaceae	.
WP_029388441.1	Vibrio anguillarum	Bacteria	Proteobacteria	Gammaproteobacteria	Vibrionales	Vibrionaceae	Vibrio
WP_041945946.1	Vibrio anguillarum	Bacteria	Proteobacteria	Gammaproteobacteria	Vibrionales	Vibrionaceae	Vibrio
WP_047690224.1	Vibrio sp. ZOR0018	Bacteria	Proteobacteria	Gammaproteobacteria	Vibrionales	Vibrionaceae	Vibrio
WP_094123985.1	unclassified Vibrio	Bacteria	Proteobacteria	Gammaproteobacteria	Vibrionales	Vibrionaceae	Vibrio
WP_094165896.1	Vibrio sp. V12_P9A6T4	Bacteria	Proteobacteria	Gammaproteobacteria	Vibrionales	Vibrionaceae	Vibrio
WP_094500784.1	Vibrio qinghaiensis	Bacteria	Proteobacteria	Gammaproteobacteria	Vibrionales	Vibrionaceae	Vibrio
WP_105977517.1	Vibrio sp. V01_P9A10T6	Bacteria	Proteobacteria	Gammaproteobacteria	Vibrionales	Vibrionaceae	Vibrio
WP_129532819.1	Vibrio anguillarum	Bacteria	Proteobacteria	Gammaproteobacteria	Vibrionales	Vibrionaceae	Vibrio
WP_170889179.1	Vibrio sp. B1-2	Bacteria	Proteobacteria	Gammaproteobacteria	Vibrionales	Vibrionaceae	Vibrio
WP_170895066.1	unclassified Vibrio	Bacteria	Proteobacteria	Gammaproteobacteria	Vibrionales	Vibrionaceae	Vibrio
WP_170907157.1	Vibrio sp. B4-6	Bacteria	Proteobacteria	Gammaproteobacteria	Vibrionales	Vibrionaceae	Vibrio
ODA32437.1	Enterovibrio pacificus	Bacteria	Proteobacteria	Gammaproteobacteria	Vibrionales	Vibrionaceae	Enterovibrio
WP_068902800.1	Enterovibrio pacificus	Bacteria	Proteobacteria	Gammaproteobacteria	Vibrionales	Vibrionaceae	Enterovibrio
GEA52748.1	Vibrio inusitatus NBRC 102082	Bacteria	Proteobacteria	Gammaproteobacteria	Vibrionales	Vibrionaceae	Vibrio
WP_141347161.1	Vibrio inusitatus	Bacteria	Proteobacteria	Gammaproteobacteria	Vibrionales	Vibrionaceae	Vibrio
ABU72367.1	Vibrio campbellii ATCC BAA-1116	Bacteria	Proteobacteria	Gammaproteobacteria	Vibrionales	Vibrionaceae	Vibrio
AGU95427.1	Vibrio campbellii ATCC BAA-1116	Bacteria	Proteobacteria	Gammaproteobacteria	Vibrionales	Vibrionaceae	Vibrio
AIV06601.1	Vibrio harveyi	Bacteria	Proteobacteria	Gammaproteobacteria	Vibrionales	Vibrionaceae	Vibrio
AMF97389.1	Vibrio harveyi	Bacteria	Proteobacteria	Gammaproteobacteria	Vibrionales	Vibrionaceae	Vibrio
APP05560.1	Vibrio harveyi	Bacteria	Proteobacteria	Gammaproteobacteria	Vibrionales	Vibrionaceae	Vibrio
APX05209.1	Vibrio campbellii	Bacteria	Proteobacteria	Gammaproteobacteria	Vibrionales	Vibrionaceae	Vibrio
AQM69001.1	Vibrio campbellii	Bacteria	Proteobacteria	Gammaproteobacteria	Vibrionales	Vibrionaceae	Vibrio
AQW58640.1	Vibrio owensii	Bacteria	Proteobacteria	Gammaproteobacteria	Vibrionales	Vibrionaceae	Vibrio
ARR05367.1	Vibrio campbellii	Bacteria	Proteobacteria	Gammaproteobacteria	Vibrionales	Vibrionaceae	Vibrio
ARV73440.1	Vibrio campbellii CAIM 519 = NBRC 15631	Bacteria	Proteobacteria	Gammaproteobacteria	Vibrionales	Vibrionaceae	Vibrio
AUV85255.1	Vibrio campbellii	Bacteria	Proteobacteria	Gammaproteobacteria	Vibrionales	Vibrionaceae	Vibrio
AUW04073.1	Vibrio campbellii	Bacteria	Proteobacteria	Gammaproteobacteria	Vibrionales	Vibrionaceae	Vibrio
AWA99516.1	Vibrio harveyi	Bacteria	Proteobacteria	Gammaproteobacteria	Vibrionales	Vibrionaceae	Vibrio
AXB32305.1	Vibrio campbellii	Bacteria	Proteobacteria	Gammaproteobacteria	Vibrionales	Vibrionaceae	Vibrio
AYO10292.1	Vibrio campbellii	Bacteria	Proteobacteria	Gammaproteobacteria	Vibrionales	Vibrionaceae	Vibrio
AYO13488.1	Vibrio owensii	Bacteria	Proteobacteria	Gammaproteobacteria	Vibrionales	Vibrionaceae	Vibrio
AYO18760.1	Vibrio owensii	Bacteria	Proteobacteria	Gammaproteobacteria	Vibrionales	Vibrionaceae	Vibrio
EDL67256.1	Vibrio campbellii HY01	Bacteria	Proteobacteria	Gammaproteobacteria	Vibrionales	Vibrionaceae	Vibrio
EEZ87386.1	Vibrio harveyi 1DA3	Bacteria	Proteobacteria	Gammaproteobacteria	Vibrionales	Vibrionaceae	Vibrio
EKM13236.1	Vibrio harveyi	Bacteria	Proteobacteria	Gammaproteobacteria	Vibrionales	Vibrionaceae	Vibrio
EKM22622.1	Vibrio sp. HENC-03	Bacteria	Proteobacteria	Gammaproteobacteria	Vibrionales	Vibrionaceae	Vibrio
ELU52088.1	Vibrio campbellii CAIM 519 = NBRC 15631	Bacteria	Proteobacteria	Gammaproteobacteria	Vibrionales	Vibrionaceae	Vibrio
GAK23373.1	Vibrio sp. JCM 19052	Bacteria	Proteobacteria	Gammaproteobacteria	Vibrionales	Vibrionaceae	Vibrio
KGR33903.1	Vibrio campbellii	Bacteria	Proteobacteria	Gammaproteobacteria	Vibrionales	Vibrionaceae	Vibrio
KIF49040.1	Vibrio owensii 47666-1	Bacteria	Proteobacteria	Gammaproteobacteria	Vibrionales	Vibrionaceae	Vibrio
KIF54954.1	Vibrio owensii CAIM 1854 = LMG 25443	Bacteria	Proteobacteria	Gammaproteobacteria	Vibrionales	Vibrionaceae	Vibrio
KIP66512.1	Vibrio harveyi	Bacteria	Proteobacteria	Gammaproteobacteria	Vibrionales	Vibrionaceae	Vibrio
KIP79851.1	Vibrio harveyi	Bacteria	Proteobacteria	Gammaproteobacteria	Vibrionales	Vibrionaceae	Vibrio
KNY42907.1	Vibrio harveyi	Bacteria	Proteobacteria	Gammaproteobacteria	Vibrionales	Vibrionaceae	Vibrio
KNY46935.1	Vibrio harveyi	Bacteria	Proteobacteria	Gammaproteobacteria	Vibrionales	Vibrionaceae	Vibrio
NDJ81992.1	Vibrio sp. LB10LO1	Bacteria	Proteobacteria	Gammaproteobacteria	Vibrionales	Vibrionaceae	Vibrio
NIY86625.1	Vibrio campbellii	Bacteria	Proteobacteria	Gammaproteobacteria	Vibrionales	Vibrionaceae	Vibrio
NOI70445.1	Vibrio owensii	Bacteria	Proteobacteria	Gammaproteobacteria	Vibrionales	Vibrionaceae	Vibrio
NOJ16029.1	Vibrio jasicida	Bacteria	Proteobacteria	Gammaproteobacteria	Vibrionales	Vibrionaceae	Vibrio
NVK70834.1	Vibrio campbellii	Bacteria	Proteobacteria	Gammaproteobacteria	Vibrionales	Vibrionaceae	Vibrio
ODM58163.1	Vibrio harveyi	Bacteria	Proteobacteria	Gammaproteobacteria	Vibrionales	Vibrionaceae	Vibrio
OPH55192.1	Vibrio campbellii	Bacteria	Proteobacteria	Gammaproteobacteria	Vibrionales	Vibrionaceae	Vibrio
PAW12112.1	Vibrio sp. V1B	Bacteria	Proteobacteria	Gammaproteobacteria	Vibrionales	Vibrionaceae	Vibrio
PMO41853.1	Vibrio sp. 10N.222.52.B12	Bacteria	Proteobacteria	Gammaproteobacteria	Vibrionales	Vibrionaceae	Vibrio
PNM42446.1	Vibrio harveyi	Bacteria	Proteobacteria	Gammaproteobacteria	Vibrionales	Vibrionaceae	Vibrio
PNM55444.1	Vibrio harveyi	Bacteria	Proteobacteria	Gammaproteobacteria	Vibrionales	Vibrionaceae	Vibrio
PQJ39461.1	Vibrio campbellii	Bacteria	Proteobacteria	Gammaproteobacteria	Vibrionales	Vibrionaceae	Vibrio
PQJ58728.1	Vibrio jasicida	Bacteria	Proteobacteria	Gammaproteobacteria	Vibrionales	Vibrionaceae	Vibrio
QFQ76357.1	Vibrio harveyi	Bacteria	Proteobacteria	Gammaproteobacteria	Vibrionales	Vibrionaceae	Vibrio
QGH46159.1	Vibrio owensii	Bacteria	Proteobacteria	Gammaproteobacteria	Vibrionales	Vibrionaceae	Vibrio
QLK45951.1	Vibrio owensii	Bacteria	Proteobacteria	Gammaproteobacteria	Vibrionales	Vibrionaceae	Vibrio
QLK47414.1	Vibrio owensii	Bacteria	Proteobacteria	Gammaproteobacteria	Vibrionales	Vibrionaceae	Vibrio
TDE23125.1	Vibrio owensii	Bacteria	Proteobacteria	Gammaproteobacteria	Vibrionales	Vibrionaceae	Vibrio
WP_005439415.1	Vibrio	Bacteria	Proteobacteria	Gammaproteobacteria	Vibrionales	Vibrionaceae	.
WP_005531775.1	Vibrio campbellii	Bacteria	Proteobacteria	Gammaproteobacteria	Vibrionales	Vibrionaceae	Vibrio
WP_009698734.1	Vibrio harveyi	Bacteria	Proteobacteria	Gammaproteobacteria	Vibrionales	Vibrionaceae	Vibrio
WP_010649807.1	Vibrio campbellii	Bacteria	Proteobacteria	Gammaproteobacteria	Vibrionales	Vibrionaceae	Vibrio
WP_012128840.1	Vibrio campbellii	Bacteria	Proteobacteria	Gammaproteobacteria	Vibrionales	Vibrionaceae	Vibrio
WP_020196581.1	Vibrio owensii	Bacteria	Proteobacteria	Gammaproteobacteria	Vibrionales	Vibrionaceae	Vibrio
WP_029790365.1	Vibrio	Bacteria	Proteobacteria	Gammaproteobacteria	Vibrionales	Vibrionaceae	.
WP_038865845.1	Vibrio harveyi group	Bacteria	Proteobacteria	Gammaproteobacteria	Vibrionales	Vibrionaceae	Vibrio
WP_038878951.1	Vibrio jasicida	Bacteria	Proteobacteria	Gammaproteobacteria	Vibrionales	Vibrionaceae	Vibrio
WP_038891962.1	Vibrio campbellii	Bacteria	Proteobacteria	Gammaproteobacteria	Vibrionales	Vibrionaceae	Vibrio
WP_039840258.1	Vibrio owensii	Bacteria	Proteobacteria	Gammaproteobacteria	Vibrionales	Vibrionaceae	Vibrio
WP_039976206.1	Vibrio jasicida	Bacteria	Proteobacteria	Gammaproteobacteria	Vibrionales	Vibrionaceae	Vibrio
WP_039984517.1	Vibrio owensii	Bacteria	Proteobacteria	Gammaproteobacteria	Vibrionales	Vibrionaceae	Vibrio
WP_042603154.1	Vibrio	Bacteria	Proteobacteria	Gammaproteobacteria	Vibrionales	Vibrionaceae	.
WP_042603861.1	Vibrio harveyi	Bacteria	Proteobacteria	Gammaproteobacteria	Vibrionales	Vibrionaceae	Vibrio
WP_045369772.1	Vibrio campbellii	Bacteria	Proteobacteria	Gammaproteobacteria	Vibrionales	Vibrionaceae	Vibrio
WP_045381348.1	Vibrio campbellii	Bacteria	Proteobacteria	Gammaproteobacteria	Vibrionales	Vibrionaceae	Vibrio
WP_045395312.1	Vibrio campbellii	Bacteria	Proteobacteria	Gammaproteobacteria	Vibrionales	Vibrionaceae	Vibrio
WP_045403820.1	Vibrio hyugaensis	Bacteria	Proteobacteria	Gammaproteobacteria	Vibrionales	Vibrionaceae	Vibrio
WP_045418528.1	Vibrio owensii	Bacteria	Proteobacteria	Gammaproteobacteria	Vibrionales	Vibrionaceae	Vibrio
WP_045420979.1	Vibrio jasicida	Bacteria	Proteobacteria	Gammaproteobacteria	Vibrionales	Vibrionaceae	Vibrio
WP_045421849.1	Vibrio campbellii	Bacteria	Proteobacteria	Gammaproteobacteria	Vibrionales	Vibrionaceae	Vibrio
WP_045451257.1	Vibrio campbellii	Bacteria	Proteobacteria	Gammaproteobacteria	Vibrionales	Vibrionaceae	Vibrio
WP_045466621.1	Vibrio hyugaensis	Bacteria	Proteobacteria	Gammaproteobacteria	Vibrionales	Vibrionaceae	Vibrio
WP_045480292.1	Vibrio owensii	Bacteria	Proteobacteria	Gammaproteobacteria	Vibrionales	Vibrionaceae	Vibrio
WP_045488759.1	Vibrio harveyi	Bacteria	Proteobacteria	Gammaproteobacteria	Vibrionales	Vibrionaceae	Vibrio
WP_045493359.1	Vibrio hyugaensis	Bacteria	Proteobacteria	Gammaproteobacteria	Vibrionales	Vibrionaceae	Vibrio
WP_047481676.1	Vibrio harveyi group	Bacteria	Proteobacteria	Gammaproteobacteria	Vibrionales	Vibrionaceae	Vibrio
WP_050905267.1	Vibrio campbellii	Bacteria	Proteobacteria	Gammaproteobacteria	Vibrionales	Vibrionaceae	Vibrio
WP_050910751.1	Vibrio campbellii	Bacteria	Proteobacteria	Gammaproteobacteria	Vibrionales	Vibrionaceae	Vibrio
WP_050918013.1	Vibrio campbellii	Bacteria	Proteobacteria	Gammaproteobacteria	Vibrionales	Vibrionaceae	Vibrio
WP_050922428.1	Vibrio harveyi	Bacteria	Proteobacteria	Gammaproteobacteria	Vibrionales	Vibrionaceae	Vibrio
WP_050936985.1	Vibrio harveyi	Bacteria	Proteobacteria	Gammaproteobacteria	Vibrionales	Vibrionaceae	Vibrio
WP_050939150.1	Vibrio harveyi	Bacteria	Proteobacteria	Gammaproteobacteria	Vibrionales	Vibrionaceae	Vibrio
WP_053052957.1	Vibrio harveyi	Bacteria	Proteobacteria	Gammaproteobacteria	Vibrionales	Vibrionaceae	Vibrio
WP_054823985.1	Vibrio owensii	Bacteria	Proteobacteria	Gammaproteobacteria	Vibrionales	Vibrionaceae	Vibrio
WP_061008936.1	Vibrio harveyi	Bacteria	Proteobacteria	Gammaproteobacteria	Vibrionales	Vibrionaceae	Vibrio
WP_069217926.1	Vibrio harveyi	Bacteria	Proteobacteria	Gammaproteobacteria	Vibrionales	Vibrionaceae	Vibrio
WP_069687461.1	Vibrio harveyi	Bacteria	Proteobacteria	Gammaproteobacteria	Vibrionales	Vibrionaceae	Vibrio
WP_079401002.1	Vibrio campbellii	Bacteria	Proteobacteria	Gammaproteobacteria	Vibrionales	Vibrionaceae	Vibrio
WP_101904505.1	Vibrio harveyi	Bacteria	Proteobacteria	Gammaproteobacteria	Vibrionales	Vibrionaceae	Vibrio
WP_103410556.1	Vibrio campbellii	Bacteria	Proteobacteria	Gammaproteobacteria	Vibrionales	Vibrionaceae	Vibrio
WP_103412719.1	Vibrio campbellii	Bacteria	Proteobacteria	Gammaproteobacteria	Vibrionales	Vibrionaceae	Vibrio
WP_104034663.1	Vibrio jasicida	Bacteria	Proteobacteria	Gammaproteobacteria	Vibrionales	Vibrionaceae	Vibrio
WP_105066569.1	Vibrio campbellii	Bacteria	Proteobacteria	Gammaproteobacteria	Vibrionales	Vibrionaceae	Vibrio
WP_132697886.1	Vibrio owensii	Bacteria	Proteobacteria	Gammaproteobacteria	Vibrionales	Vibrionaceae	Vibrio
WP_152684863.1	Vibrio campbellii	Bacteria	Proteobacteria	Gammaproteobacteria	Vibrionales	Vibrionaceae	Vibrio
WP_162093019.1	Vibrio sp. LB10LO1	Bacteria	Proteobacteria	Gammaproteobacteria	Vibrionales	Vibrionaceae	Vibrio
WP_167424380.1	Vibrio campbellii	Bacteria	Proteobacteria	Gammaproteobacteria	Vibrionales	Vibrionaceae	Vibrio
EAR57053.1	Photobacterium sp. SKA34	Bacteria	Proteobacteria	Gammaproteobacteria	Vibrionales	Vibrionaceae	Photobacterium
EAS63463.1	Photobacterium angustum S14	Bacteria	Proteobacteria	Gammaproteobacteria	Vibrionales	Vibrionaceae	Photobacterium
KJF81415.1	Photobacterium damselae subsp. damselae	Bacteria	Proteobacteria	Gammaproteobacteria	Vibrionales	Vibrionaceae	Photobacterium
KJF94922.1	Photobacterium angustum	Bacteria	Proteobacteria	Gammaproteobacteria	Vibrionales	Vibrionaceae	Photobacterium
KJG01561.1	Photobacterium angustum	Bacteria	Proteobacteria	Gammaproteobacteria	Vibrionales	Vibrionaceae	Photobacterium
KJG06219.1	Photobacterium angustum	Bacteria	Proteobacteria	Gammaproteobacteria	Vibrionales	Vibrionaceae	Photobacterium
KJG17219.1	Photobacterium angustum	Bacteria	Proteobacteria	Gammaproteobacteria	Vibrionales	Vibrionaceae	Photobacterium
KJG23602.1	Photobacterium angustum	Bacteria	Proteobacteria	Gammaproteobacteria	Vibrionales	Vibrionaceae	Photobacterium
KJG30267.1	Photobacterium angustum	Bacteria	Proteobacteria	Gammaproteobacteria	Vibrionales	Vibrionaceae	Photobacterium
KJG30724.1	Photobacterium angustum	Bacteria	Proteobacteria	Gammaproteobacteria	Vibrionales	Vibrionaceae	Photobacterium
KJG37140.1	Photobacterium angustum	Bacteria	Proteobacteria	Gammaproteobacteria	Vibrionales	Vibrionaceae	Photobacterium
KJG40964.1	Photobacterium angustum	Bacteria	Proteobacteria	Gammaproteobacteria	Vibrionales	Vibrionaceae	Photobacterium
KJG45000.1	Photobacterium angustum	Bacteria	Proteobacteria	Gammaproteobacteria	Vibrionales	Vibrionaceae	Photobacterium
KJG48569.1	Photobacterium angustum	Bacteria	Proteobacteria	Gammaproteobacteria	Vibrionales	Vibrionaceae	Photobacterium
PQJ66023.1	Photobacterium angustum	Bacteria	Proteobacteria	Gammaproteobacteria	Vibrionales	Vibrionaceae	Photobacterium
PSV26061.1	Photobacterium sp. GB-56	Bacteria	Proteobacteria	Gammaproteobacteria	Vibrionales	Vibrionaceae	Photobacterium
PSV31105.1	Photobacterium sp. GB-72	Bacteria	Proteobacteria	Gammaproteobacteria	Vibrionales	Vibrionaceae	Photobacterium
PSV33781.1	Photobacterium sp. GB-210	Bacteria	Proteobacteria	Gammaproteobacteria	Vibrionales	Vibrionaceae	Photobacterium
PSV36973.1	Photobacterium sp. GB-27	Bacteria	Proteobacteria	Gammaproteobacteria	Vibrionales	Vibrionaceae	Photobacterium
PSV44045.1	Photobacterium sp. GB-36	Bacteria	Proteobacteria	Gammaproteobacteria	Vibrionales	Vibrionaceae	Photobacterium
PSV52698.1	Photobacterium sp. GB-1	Bacteria	Proteobacteria	Gammaproteobacteria	Vibrionales	Vibrionaceae	Photobacterium
PSV57050.1	Photobacterium sp. GB-3	Bacteria	Proteobacteria	Gammaproteobacteria	Vibrionales	Vibrionaceae	Photobacterium
PSV66788.1	Photobacterium angustum	Bacteria	Proteobacteria	Gammaproteobacteria	Vibrionales	Vibrionaceae	Photobacterium
PSV92108.1	Photobacterium angustum	Bacteria	Proteobacteria	Gammaproteobacteria	Vibrionales	Vibrionaceae	Photobacterium
PSW72888.1	Photobacterium sp. GB-50	Bacteria	Proteobacteria	Gammaproteobacteria	Vibrionales	Vibrionaceae	Photobacterium
PSW79332.1	Photobacterium angustum	Bacteria	Proteobacteria	Gammaproteobacteria	Vibrionales	Vibrionaceae	Photobacterium
PSW88669.1	Photobacterium angustum	Bacteria	Proteobacteria	Gammaproteobacteria	Vibrionales	Vibrionaceae	Photobacterium
PSW94213.1	Photobacterium angustum	Bacteria	Proteobacteria	Gammaproteobacteria	Vibrionales	Vibrionaceae	Photobacterium
PSX02799.1	Photobacterium angustum	Bacteria	Proteobacteria	Gammaproteobacteria	Vibrionales	Vibrionaceae	Photobacterium
PSX06077.1	Photobacterium angustum	Bacteria	Proteobacteria	Gammaproteobacteria	Vibrionales	Vibrionaceae	Photobacterium
PSX09224.1	Photobacterium angustum	Bacteria	Proteobacteria	Gammaproteobacteria	Vibrionales	Vibrionaceae	Photobacterium
PSX13375.1	Photobacterium angustum	Bacteria	Proteobacteria	Gammaproteobacteria	Vibrionales	Vibrionaceae	Photobacterium
PSX22118.1	Photobacterium angustum	Bacteria	Proteobacteria	Gammaproteobacteria	Vibrionales	Vibrionaceae	Photobacterium
PSX33947.1	Photobacterium angustum	Bacteria	Proteobacteria	Gammaproteobacteria	Vibrionales	Vibrionaceae	Photobacterium
PSX41621.1	Photobacterium angustum	Bacteria	Proteobacteria	Gammaproteobacteria	Vibrionales	Vibrionaceae	Photobacterium
WP_005369738.1	Photobacterium angustum	Bacteria	Proteobacteria	Gammaproteobacteria	Vibrionales	Vibrionaceae	Photobacterium
WP_080890383.1	Photobacterium angustum	Bacteria	Proteobacteria	Gammaproteobacteria	Vibrionales	Vibrionaceae	Photobacterium
WP_080896208.1	Photobacterium angustum	Bacteria	Proteobacteria	Gammaproteobacteria	Vibrionales	Vibrionaceae	Photobacterium
WP_080896343.1	Photobacterium angustum	Bacteria	Proteobacteria	Gammaproteobacteria	Vibrionales	Vibrionaceae	Photobacterium
WP_080896572.1	Photobacterium angustum	Bacteria	Proteobacteria	Gammaproteobacteria	Vibrionales	Vibrionaceae	Photobacterium
WP_083784411.1	Photobacterium sp. SKA34	Bacteria	Proteobacteria	Gammaproteobacteria	Vibrionales	Vibrionaceae	Photobacterium
WP_105061287.1	Photobacterium angustum	Bacteria	Proteobacteria	Gammaproteobacteria	Vibrionales	Vibrionaceae	Photobacterium
WP_107208603.1	Photobacterium sp. GB-210	Bacteria	Proteobacteria	Gammaproteobacteria	Vibrionales	Vibrionaceae	Photobacterium
WP_107246760.1	Photobacterium sp. GB-72	Bacteria	Proteobacteria	Gammaproteobacteria	Vibrionales	Vibrionaceae	Photobacterium
WP_107260556.1	Photobacterium sp. GB-27	Bacteria	Proteobacteria	Gammaproteobacteria	Vibrionales	Vibrionaceae	Photobacterium
WP_107287489.1	Photobacterium sp. GB-3	Bacteria	Proteobacteria	Gammaproteobacteria	Vibrionales	Vibrionaceae	Photobacterium
WP_107290883.1	unclassified Photobacterium	Bacteria	Proteobacteria	Gammaproteobacteria	Vibrionales	Vibrionaceae	Photobacterium
WP_107292524.1	Photobacterium sp. GB-1	Bacteria	Proteobacteria	Gammaproteobacteria	Vibrionales	Vibrionaceae	Photobacterium
EAS42279.1	Photobacterium profundum 3TCK	Bacteria	Proteobacteria	Gammaproteobacteria	Vibrionales	Vibrionaceae	Photobacterium
PSU46138.1	Photobacterium frigidiphilum	Bacteria	Proteobacteria	Gammaproteobacteria	Vibrionales	Vibrionaceae	Photobacterium
PSV44899.1	Photobacterium indicum	Bacteria	Proteobacteria	Gammaproteobacteria	Vibrionales	Vibrionaceae	Photobacterium
PSV60967.1	Photobacterium profundum	Bacteria	Proteobacteria	Gammaproteobacteria	Vibrionales	Vibrionaceae	Photobacterium
WP_006230602.1	Photobacterium profundum	Bacteria	Proteobacteria	Gammaproteobacteria	Vibrionales	Vibrionaceae	Photobacterium
WP_036803247.1	Photobacterium profundum	Bacteria	Proteobacteria	Gammaproteobacteria	Vibrionales	Vibrionaceae	Photobacterium
WP_170107547.1	Photobacterium indicum	Bacteria	Proteobacteria	Gammaproteobacteria	Vibrionales	Vibrionaceae	Photobacterium
WP_170111830.1	Photobacterium frigidiphilum	Bacteria	Proteobacteria	Gammaproteobacteria	Vibrionales	Vibrionaceae	Photobacterium
CAG18949.1	Photobacterium profundum SS9	Bacteria	Proteobacteria	Gammaproteobacteria	Vibrionales	Vibrionaceae	Photobacterium
WP_011217302.1	Photobacterium profundum	Bacteria	Proteobacteria	Gammaproteobacteria	Vibrionales	Vibrionaceae	Photobacterium
GAK15267.1	Vibrio sp. JCM 19053	Bacteria	Proteobacteria	Gammaproteobacteria	Vibrionales	Vibrionaceae	Vibrio
ACY50749.1	Vibrio antiquarius	Bacteria	Proteobacteria	Gammaproteobacteria	Vibrionales	Vibrionaceae	Vibrio
AGV17408.1	Vibrio alginolyticus NBRC 15630 = ATCC 17749	Bacteria	Proteobacteria	Gammaproteobacteria	Vibrionales	Vibrionaceae	Vibrio
ALR92340.1	Vibrio alginolyticus	Bacteria	Proteobacteria	Gammaproteobacteria	Vibrionales	Vibrionaceae	Vibrio
ANP65674.1	Vibrio alginolyticus	Bacteria	Proteobacteria	Gammaproteobacteria	Vibrionales	Vibrionaceae	Vibrio
ARO99499.1	Vibrio alginolyticus	Bacteria	Proteobacteria	Gammaproteobacteria	Vibrionales	Vibrionaceae	Vibrio
ARP04215.1	Vibrio alginolyticus	Bacteria	Proteobacteria	Gammaproteobacteria	Vibrionales	Vibrionaceae	Vibrio
ARP09272.1	Vibrio alginolyticus	Bacteria	Proteobacteria	Gammaproteobacteria	Vibrionales	Vibrionaceae	Vibrio
ARP14350.1	Vibrio alginolyticus	Bacteria	Proteobacteria	Gammaproteobacteria	Vibrionales	Vibrionaceae	Vibrio
ARP19409.1	Vibrio alginolyticus	Bacteria	Proteobacteria	Gammaproteobacteria	Vibrionales	Vibrionaceae	Vibrio
AVF58121.1	Vibrio diabolicus	Bacteria	Proteobacteria	Gammaproteobacteria	Vibrionales	Vibrionaceae	Vibrio
AVF66625.1	Vibrio alginolyticus	Bacteria	Proteobacteria	Gammaproteobacteria	Vibrionales	Vibrionaceae	Vibrio
AVF69677.1	Vibrio alginolyticus	Bacteria	Proteobacteria	Gammaproteobacteria	Vibrionales	Vibrionaceae	Vibrio
AVF75324.1	Vibrio alginolyticus	Bacteria	Proteobacteria	Gammaproteobacteria	Vibrionales	Vibrionaceae	Vibrio
AVF96028.1	Vibrio diabolicus	Bacteria	Proteobacteria	Gammaproteobacteria	Vibrionales	Vibrionaceae	Vibrio
AVH28020.1	Vibrio diabolicus	Bacteria	Proteobacteria	Gammaproteobacteria	Vibrionales	Vibrionaceae	Vibrio
BCB43282.1	Vibrio alginolyticus	Bacteria	Proteobacteria	Gammaproteobacteria	Vibrionales	Vibrionaceae	Vibrio
BCB47883.1	Vibrio alginolyticus	Bacteria	Proteobacteria	Gammaproteobacteria	Vibrionales	Vibrionaceae	Vibrio
BCB52485.1	Vibrio alginolyticus	Bacteria	Proteobacteria	Gammaproteobacteria	Vibrionales	Vibrionaceae	Vibrio
BCB57088.1	Vibrio alginolyticus	Bacteria	Proteobacteria	Gammaproteobacteria	Vibrionales	Vibrionaceae	Vibrio
CDT93755.1	Vibrio diabolicus	Bacteria	Proteobacteria	Gammaproteobacteria	Vibrionales	Vibrionaceae	Vibrio
EDN55874.1	Vibrio antiquarius	Bacteria	Proteobacteria	Gammaproteobacteria	Vibrionales	Vibrionaceae	Vibrio
EEZ82683.1	Vibrio alginolyticus 40B	Bacteria	Proteobacteria	Gammaproteobacteria	Vibrionales	Vibrionaceae	Vibrio
EMD79215.1	Vibrio diabolicus E0666	Bacteria	Proteobacteria	Gammaproteobacteria	Vibrionales	Vibrionaceae	Vibrio
GAD72537.1	Vibrio alginolyticus NBRC 15630 = ATCC 17749	Bacteria	Proteobacteria	Gammaproteobacteria	Vibrionales	Vibrionaceae	Vibrio
GAJ70877.1	Vibrio sp. JCM 18904	Bacteria	Proteobacteria	Gammaproteobacteria	Vibrionales	Vibrionaceae	Vibrio
GAJ75358.1	Vibrio sp. JCM 18905	Bacteria	Proteobacteria	Gammaproteobacteria	Vibrionales	Vibrionaceae	Vibrio
KAB0317879.1	Vibrio diabolicus	Bacteria	Proteobacteria	Gammaproteobacteria	Vibrionales	Vibrionaceae	Vibrio
KFJ88658.1	Vibrio sp. OY15	Bacteria	Proteobacteria	Gammaproteobacteria	Vibrionales	Vibrionaceae	Vibrio
KLE25126.1	Vibrio diabolicus	Bacteria	Proteobacteria	Gammaproteobacteria	Vibrionales	Vibrionaceae	Vibrio
KLI72082.1	Vibrio alginolyticus	Bacteria	Proteobacteria	Gammaproteobacteria	Vibrionales	Vibrionaceae	Vibrio
KOE07203.1	Vibrio alginolyticus	Bacteria	Proteobacteria	Gammaproteobacteria	Vibrionales	Vibrionaceae	Vibrio
KOF30334.1	Vibrio alginolyticus	Bacteria	Proteobacteria	Gammaproteobacteria	Vibrionales	Vibrionaceae	Vibrio
KOY43586.1	Vibrio parahaemolyticus	Bacteria	Proteobacteria	Gammaproteobacteria	Vibrionales	Vibrionaceae	Vibrio
KPM87495.1	Vibrio alginolyticus	Bacteria	Proteobacteria	Gammaproteobacteria	Vibrionales	Vibrionaceae	Vibrio
KPM97027.1	Vibrio alginolyticus	Bacteria	Proteobacteria	Gammaproteobacteria	Vibrionales	Vibrionaceae	Vibrio
KZC46436.1	Vibrio alginolyticus	Bacteria	Proteobacteria	Gammaproteobacteria	Vibrionales	Vibrionaceae	Vibrio
MPS37237.1	Vibrio sp. VGrn 2	Bacteria	Proteobacteria	Gammaproteobacteria	Vibrionales	Vibrionaceae	Vibrio
NAW55293.1	Vibrio sp. V41_P2S12T139	Bacteria	Proteobacteria	Gammaproteobacteria	Vibrionales	Vibrionaceae	Vibrio
NAW84032.1	Vibrio sp. V43_P6S15P86	Bacteria	Proteobacteria	Gammaproteobacteria	Vibrionales	Vibrionaceae	Vibrio
NAW93915.1	Vibrio sp. V42_P2S4T144	Bacteria	Proteobacteria	Gammaproteobacteria	Vibrionales	Vibrionaceae	Vibrio
NKJ66164.1	Vibrio chemaguriensis	Bacteria	Proteobacteria	Gammaproteobacteria	Vibrionales	Vibrionaceae	Vibrio
NMR73510.1	Vibrio alginolyticus	Bacteria	Proteobacteria	Gammaproteobacteria	Vibrionales	Vibrionaceae	Vibrio
NNN53486.1	Vibrio sp. 2-2(7)	Bacteria	Proteobacteria	Gammaproteobacteria	Vibrionales	Vibrionaceae	Vibrio
NNN54647.1	Vibrio sp. 1-2 (7-a)	Bacteria	Proteobacteria	Gammaproteobacteria	Vibrionales	Vibrionaceae	Vibrio
NNN65089.1	Vibrio sp. 2-1(7)	Bacteria	Proteobacteria	Gammaproteobacteria	Vibrionales	Vibrionaceae	Vibrio
NNN81227.1	Vibrio sp. 11-4(1)	Bacteria	Proteobacteria	Gammaproteobacteria	Vibrionales	Vibrionaceae	Vibrio
NNN88238.1	Vibrio sp. 2-2(9)	Bacteria	Proteobacteria	Gammaproteobacteria	Vibrionales	Vibrionaceae	Vibrio
NOI09370.1	Vibrio alginolyticus	Bacteria	Proteobacteria	Gammaproteobacteria	Vibrionales	Vibrionaceae	Vibrio
NTU34609.1	Vibrio diabolicus	Bacteria	Proteobacteria	Gammaproteobacteria	Vibrionales	Vibrionaceae	Vibrio
NVC51393.1	Vibrio diabolicus	Bacteria	Proteobacteria	Gammaproteobacteria	Vibrionales	Vibrionaceae	Vibrio
OCH70781.1	Vibrio diabolicus	Bacteria	Proteobacteria	Gammaproteobacteria	Vibrionales	Vibrionaceae	Vibrio
OKQ14609.1	Vibrio antiquarius	Bacteria	Proteobacteria	Gammaproteobacteria	Vibrionales	Vibrionaceae	Vibrio
OSP12176.1	Vibrio alginolyticus	Bacteria	Proteobacteria	Gammaproteobacteria	Vibrionales	Vibrionaceae	Vibrio
PLX58105.1	Vibrio alginolyticus	Bacteria	Proteobacteria	Gammaproteobacteria	Vibrionales	Vibrionaceae	Vibrio
PNP20926.1	Vibrio alginolyticus	Bacteria	Proteobacteria	Gammaproteobacteria	Vibrionales	Vibrionaceae	Vibrio
PWF72171.1	Vibrio sp. T9	Bacteria	Proteobacteria	Gammaproteobacteria	Vibrionales	Vibrionaceae	Vibrio
QCO87009.1	Vibrio neocaledonicus	Bacteria	Proteobacteria	Gammaproteobacteria	Vibrionales	Vibrionaceae	Vibrio
QIR89473.1	Vibrio diabolicus	Bacteria	Proteobacteria	Gammaproteobacteria	Vibrionales	Vibrionaceae	Vibrio
QIR93594.1	Vibrio alginolyticus	Bacteria	Proteobacteria	Gammaproteobacteria	Vibrionales	Vibrionaceae	Vibrio
QIR96877.1	Vibrio diabolicus	Bacteria	Proteobacteria	Gammaproteobacteria	Vibrionales	Vibrionaceae	Vibrio
RCW22326.1	Vibrio parahaemolyticus	Bacteria	Proteobacteria	Gammaproteobacteria	Vibrionales	Vibrionaceae	Vibrio
RPB38525.1	Vibrio diabolicus	Bacteria	Proteobacteria	Gammaproteobacteria	Vibrionales	Vibrionaceae	Vibrio
RZV21850.1	Vibrio alginolyticus	Bacteria	Proteobacteria	Gammaproteobacteria	Vibrionales	Vibrionaceae	Vibrio
SQA44586.1	Vibrio alginolyticus	Bacteria	Proteobacteria	Gammaproteobacteria	Vibrionales	Vibrionaceae	Vibrio
SUP21909.1	Vibrio alginolyticus	Bacteria	Proteobacteria	Gammaproteobacteria	Vibrionales	Vibrionaceae	Vibrio
TKF08509.1	Vibrio alginolyticus	Bacteria	Proteobacteria	Gammaproteobacteria	Vibrionales	Vibrionaceae	Vibrio
TNC05431.1	Vibrio diabolicus	Bacteria	Proteobacteria	Gammaproteobacteria	Vibrionales	Vibrionaceae	Vibrio
TVZ11684.1	Vibrio sp. ES.044	Bacteria	Proteobacteria	Gammaproteobacteria	Vibrionales	Vibrionaceae	Vibrio
TVZ28951.1	Vibrio sp. ES.045	Bacteria	Proteobacteria	Gammaproteobacteria	Vibrionales	Vibrionaceae	Vibrio
TYZ35127.1	Vibrio alginolyticus	Bacteria	Proteobacteria	Gammaproteobacteria	Vibrionales	Vibrionaceae	Vibrio
WP_005380036.1	Vibrio	Bacteria	Proteobacteria	Gammaproteobacteria	Vibrionales	Vibrionaceae	.
WP_005386545.1	Vibrio alginolyticus	Bacteria	Proteobacteria	Gammaproteobacteria	Vibrionales	Vibrionaceae	Vibrio
WP_006743287.1	Vibrio antiquarius	Bacteria	Proteobacteria	Gammaproteobacteria	Vibrionales	Vibrionaceae	Vibrio
WP_017635900.1	Vibrio sp. 712i1	Bacteria	Proteobacteria	Gammaproteobacteria	Vibrionales	Vibrionaceae	Vibrio
WP_031780416.1	Vibrio diabolicus	Bacteria	Proteobacteria	Gammaproteobacteria	Vibrionales	Vibrionaceae	Vibrio
WP_033905579.1	Vibrio sp. OY15	Bacteria	Proteobacteria	Gammaproteobacteria	Vibrionales	Vibrionaceae	Vibrio
WP_046875058.1	Vibrio diabolicus	Bacteria	Proteobacteria	Gammaproteobacteria	Vibrionales	Vibrionaceae	Vibrio
WP_047008960.1	Vibrio diabolicus	Bacteria	Proteobacteria	Gammaproteobacteria	Vibrionales	Vibrionaceae	Vibrio
WP_047102640.1	Vibrio alginolyticus	Bacteria	Proteobacteria	Gammaproteobacteria	Vibrionales	Vibrionaceae	Vibrio
WP_048625952.1	Vibrio	Bacteria	Proteobacteria	Gammaproteobacteria	Vibrionales	Vibrionaceae	.
WP_053304107.1	Vibrio alginolyticus	Bacteria	Proteobacteria	Gammaproteobacteria	Vibrionales	Vibrionaceae	Vibrio
WP_053349850.1	Vibrio alginolyticus	Bacteria	Proteobacteria	Gammaproteobacteria	Vibrionales	Vibrionaceae	Vibrio
WP_054579089.1	Vibrio alginolyticus	Bacteria	Proteobacteria	Gammaproteobacteria	Vibrionales	Vibrionaceae	Vibrio
WP_062730455.1	Vibrio alginolyticus	Bacteria	Proteobacteria	Gammaproteobacteria	Vibrionales	Vibrionaceae	Vibrio
WP_064354276.1	Vibrio alginolyticus	Bacteria	Proteobacteria	Gammaproteobacteria	Vibrionales	Vibrionaceae	Vibrio
WP_064368747.1	Vibrio alginolyticus	Bacteria	Proteobacteria	Gammaproteobacteria	Vibrionales	Vibrionaceae	Vibrio
WP_065645539.1	Vibrio diabolicus	Bacteria	Proteobacteria	Gammaproteobacteria	Vibrionales	Vibrionaceae	Vibrio
WP_074191762.1	Vibrio antiquarius	Bacteria	Proteobacteria	Gammaproteobacteria	Vibrionales	Vibrionaceae	Vibrio
WP_085342662.1	Vibrio diabolicus subgroup	Bacteria	Proteobacteria	Gammaproteobacteria	Vibrionales	Vibrionaceae	Vibrio
WP_086047026.1	Vibrio	Bacteria	Proteobacteria	Gammaproteobacteria	Vibrionales	Vibrionaceae	.
WP_104970920.1	Vibrio diabolicus	Bacteria	Proteobacteria	Gammaproteobacteria	Vibrionales	Vibrionaceae	Vibrio
WP_104974833.1	Vibrio diabolicus	Bacteria	Proteobacteria	Gammaproteobacteria	Vibrionales	Vibrionaceae	Vibrio
WP_109169487.1	Vibrio sp. T9	Bacteria	Proteobacteria	Gammaproteobacteria	Vibrionales	Vibrionaceae	Vibrio
WP_114323605.1	Vibrio parahaemolyticus	Bacteria	Proteobacteria	Gammaproteobacteria	Vibrionales	Vibrionaceae	Vibrio
WP_124008486.1	Vibrio diabolicus	Bacteria	Proteobacteria	Gammaproteobacteria	Vibrionales	Vibrionaceae	Vibrio
WP_130545025.1	Vibrio alginolyticus	Bacteria	Proteobacteria	Gammaproteobacteria	Vibrionales	Vibrionaceae	Vibrio
WP_137282342.1	Vibrio neocaledonicus	Bacteria	Proteobacteria	Gammaproteobacteria	Vibrionales	Vibrionaceae	Vibrio
WP_139060599.1	Vibrio	Bacteria	Proteobacteria	Gammaproteobacteria	Vibrionales	Vibrionaceae	.
WP_145473513.1	Vibrio sp. ES.044	Bacteria	Proteobacteria	Gammaproteobacteria	Vibrionales	Vibrionaceae	Vibrio
WP_149192414.1	Vibrio alginolyticus	Bacteria	Proteobacteria	Gammaproteobacteria	Vibrionales	Vibrionaceae	Vibrio
WP_150919381.1	Vibrio diabolicus	Bacteria	Proteobacteria	Gammaproteobacteria	Vibrionales	Vibrionaceae	Vibrio
WP_154205058.1	Vibrio alginolyticus	Bacteria	Proteobacteria	Gammaproteobacteria	Vibrionales	Vibrionaceae	Vibrio
WP_161445502.1	Vibrio sp. V43_P6S15P86	Bacteria	Proteobacteria	Gammaproteobacteria	Vibrionales	Vibrionaceae	Vibrio
WP_164666323.1	Vibrio diabolicus	Bacteria	Proteobacteria	Gammaproteobacteria	Vibrionales	Vibrionaceae	Vibrio
WP_167415426.1	Vibrio alginolyticus	Bacteria	Proteobacteria	Gammaproteobacteria	Vibrionales	Vibrionaceae	Vibrio
WP_167426263.1	Vibrio diabolicus	Bacteria	Proteobacteria	Gammaproteobacteria	Vibrionales	Vibrionaceae	Vibrio
WP_169628517.1	Vibrio alginolyticus	Bacteria	Proteobacteria	Gammaproteobacteria	Vibrionales	Vibrionaceae	Vibrio
WP_170893987.1	unclassified Vibrio	Bacteria	Proteobacteria	Gammaproteobacteria	Vibrionales	Vibrionaceae	Vibrio
AEW28962.1	Photobacterium damselae subsp. piscicida	Bacteria	Proteobacteria	Gammaproteobacteria	Vibrionales	Vibrionaceae	Photobacterium
ARR48401.1	Photobacterium damselae subsp. damselae	Bacteria	Proteobacteria	Gammaproteobacteria	Vibrionales	Vibrionaceae	Photobacterium
AWK82782.1	Photobacterium damselae	Bacteria	Proteobacteria	Gammaproteobacteria	Vibrionales	Vibrionaceae	Photobacterium
BAX51908.1	Photobacterium damselae subsp. piscicida	Bacteria	Proteobacteria	Gammaproteobacteria	Vibrionales	Vibrionaceae	Photobacterium
EEZ41872.1	Photobacterium damselae subsp. damselae CIP 102761	Bacteria	Proteobacteria	Gammaproteobacteria	Vibrionales	Vibrionaceae	Photobacterium
KAB1176959.1	Photobacterium damselae subsp. damselae	Bacteria	Proteobacteria	Gammaproteobacteria	Vibrionales	Vibrionaceae	Photobacterium
KAB1180923.1	Photobacterium damselae subsp. damselae	Bacteria	Proteobacteria	Gammaproteobacteria	Vibrionales	Vibrionaceae	Photobacterium
KAB1516211.1	Photobacterium damselae subsp. damselae	Bacteria	Proteobacteria	Gammaproteobacteria	Vibrionales	Vibrionaceae	Photobacterium
NVH48701.1	Photobacterium damselae subsp. damselae	Bacteria	Proteobacteria	Gammaproteobacteria	Vibrionales	Vibrionaceae	Photobacterium
NVH52183.1	Photobacterium damselae subsp. damselae	Bacteria	Proteobacteria	Gammaproteobacteria	Vibrionales	Vibrionaceae	Photobacterium
NVO61226.1	Photobacterium damselae subsp. damselae	Bacteria	Proteobacteria	Gammaproteobacteria	Vibrionales	Vibrionaceae	Photobacterium
NVO74525.1	Photobacterium damselae subsp. damselae	Bacteria	Proteobacteria	Gammaproteobacteria	Vibrionales	Vibrionaceae	Photobacterium
NVO82489.1	Photobacterium damselae subsp. damselae	Bacteria	Proteobacteria	Gammaproteobacteria	Vibrionales	Vibrionaceae	Photobacterium
OBU40823.1	Photobacterium damselae	Bacteria	Proteobacteria	Gammaproteobacteria	Vibrionales	Vibrionaceae	Photobacterium
ODA21481.1	Photobacterium damselae subsp. damselae	Bacteria	Proteobacteria	Gammaproteobacteria	Vibrionales	Vibrionaceae	Photobacterium
ODA21990.1	Photobacterium damselae subsp. damselae	Bacteria	Proteobacteria	Gammaproteobacteria	Vibrionales	Vibrionaceae	Photobacterium
OEC82316.1	Photobacterium damselae subsp. damselae	Bacteria	Proteobacteria	Gammaproteobacteria	Vibrionales	Vibrionaceae	Photobacterium
PSU16745.1	Photobacterium damselae	Bacteria	Proteobacteria	Gammaproteobacteria	Vibrionales	Vibrionaceae	Photobacterium
PSV78631.1	Photobacterium damselae	Bacteria	Proteobacteria	Gammaproteobacteria	Vibrionales	Vibrionaceae	Photobacterium
PSW82783.1	Photobacterium damselae	Bacteria	Proteobacteria	Gammaproteobacteria	Vibrionales	Vibrionaceae	Photobacterium
PSW83852.1	Photobacterium damselae	Bacteria	Proteobacteria	Gammaproteobacteria	Vibrionales	Vibrionaceae	Photobacterium
QAY34553.1	Photobacterium damselae subsp. damselae	Bacteria	Proteobacteria	Gammaproteobacteria	Vibrionales	Vibrionaceae	Photobacterium
SPY27243.1	Photobacterium damselae	Bacteria	Proteobacteria	Gammaproteobacteria	Vibrionales	Vibrionaceae	Photobacterium
SPY30660.1	Photobacterium damselae	Bacteria	Proteobacteria	Gammaproteobacteria	Vibrionales	Vibrionaceae	Photobacterium
TFZ48068.1	Photobacterium damselae subsp. piscicida	Bacteria	Proteobacteria	Gammaproteobacteria	Vibrionales	Vibrionaceae	Photobacterium
TGZ35045.1	Photobacterium damselae subsp. damselae	Bacteria	Proteobacteria	Gammaproteobacteria	Vibrionales	Vibrionaceae	Photobacterium
TLS66214.1	Photobacterium damselae subsp. damselae	Bacteria	Proteobacteria	Gammaproteobacteria	Vibrionales	Vibrionaceae	Photobacterium
TLS80057.1	Photobacterium damselae subsp. damselae	Bacteria	Proteobacteria	Gammaproteobacteria	Vibrionales	Vibrionaceae	Photobacterium
TLS88492.1	Photobacterium damselae subsp. damselae	Bacteria	Proteobacteria	Gammaproteobacteria	Vibrionales	Vibrionaceae	Photobacterium
WP_005301312.1	Photobacterium damselae	Bacteria	Proteobacteria	Gammaproteobacteria	Vibrionales	Vibrionaceae	Photobacterium
WP_068946920.1	Photobacterium damselae	Bacteria	Proteobacteria	Gammaproteobacteria	Vibrionales	Vibrionaceae	Photobacterium
WP_068969482.1	Photobacterium damselae	Bacteria	Proteobacteria	Gammaproteobacteria	Vibrionales	Vibrionaceae	Photobacterium
WP_080551755.1	Photobacterium damselae	Bacteria	Proteobacteria	Gammaproteobacteria	Vibrionales	Vibrionaceae	Photobacterium
WP_086366352.1	Photobacterium damselae	Bacteria	Proteobacteria	Gammaproteobacteria	Vibrionales	Vibrionaceae	Photobacterium
WP_086957548.1	Photobacterium damselae	Bacteria	Proteobacteria	Gammaproteobacteria	Vibrionales	Vibrionaceae	Photobacterium
WP_109375286.1	Photobacterium damselae	Bacteria	Proteobacteria	Gammaproteobacteria	Vibrionales	Vibrionaceae	Photobacterium
WP_136039436.1	Photobacterium damselae	Bacteria	Proteobacteria	Gammaproteobacteria	Vibrionales	Vibrionaceae	Photobacterium
WP_148109489.1	Photobacterium damselae	Bacteria	Proteobacteria	Gammaproteobacteria	Vibrionales	Vibrionaceae	Photobacterium
WP_151183167.1	Photobacterium damselae	Bacteria	Proteobacteria	Gammaproteobacteria	Vibrionales	Vibrionaceae	Photobacterium
WP_154139792.1	Photobacterium damselae	Bacteria	Proteobacteria	Gammaproteobacteria	Vibrionales	Vibrionaceae	Photobacterium
WP_176284958.1	Photobacterium damselae	Bacteria	Proteobacteria	Gammaproteobacteria	Vibrionales	Vibrionaceae	Photobacterium
ADT86112.1	Vibrio furnissii NCTC 11218	Bacteria	Proteobacteria	Gammaproteobacteria	Vibrionales	Vibrionaceae	Vibrio
KQH84976.1	Vibrio furnissii	Bacteria	Proteobacteria	Gammaproteobacteria	Vibrionales	Vibrionaceae	Vibrio
TRN23073.1	Vibrio furnissii	Bacteria	Proteobacteria	Gammaproteobacteria	Vibrionales	Vibrionaceae	Vibrio
WP_041942483.1	Vibrio furnissii	Bacteria	Proteobacteria	Gammaproteobacteria	Vibrionales	Vibrionaceae	Vibrio
WP_055466536.1	Vibrio furnissii	Bacteria	Proteobacteria	Gammaproteobacteria	Vibrionales	Vibrionaceae	Vibrio
WP_143680368.1	Vibrio furnissii	Bacteria	Proteobacteria	Gammaproteobacteria	Vibrionales	Vibrionaceae	Vibrio
WP_154180368.1	Vibrio furnissii	Bacteria	Proteobacteria	Gammaproteobacteria	Vibrionales	Vibrionaceae	Vibrio
WP_158165717.1	Vibrio furnissii	Bacteria	Proteobacteria	Gammaproteobacteria	Vibrionales	Vibrionaceae	Vibrio
WP_172557688.1	Vibrio fluvialis	Bacteria	Proteobacteria	Gammaproteobacteria	Vibrionales	Vibrionaceae	Vibrio
EEX38985.1	Vibrio furnissii CIP 102972	Bacteria	Proteobacteria	Gammaproteobacteria	Vibrionales	Vibrionaceae	Vibrio
QDC93984.1	Vibrio furnissii	Bacteria	Proteobacteria	Gammaproteobacteria	Vibrionales	Vibrionaceae	Vibrio
SUP46469.1	Vibrio furnissii	Bacteria	Proteobacteria	Gammaproteobacteria	Vibrionales	Vibrionaceae	Vibrio
WP_038152685.1	Vibrio furnissii	Bacteria	Proteobacteria	Gammaproteobacteria	Vibrionales	Vibrionaceae	Vibrio
WP_117233668.1	Vibrio maerlii	Bacteria	Proteobacteria	Gammaproteobacteria	Vibrionales	Vibrionaceae	Vibrio
GAD78480.1	Vibrio ezurae NBRC 102218	Bacteria	Proteobacteria	Gammaproteobacteria	Vibrionales	Vibrionaceae	Vibrio
WP_040889893.1	Vibrio ezurae	Bacteria	Proteobacteria	Gammaproteobacteria	Vibrionales	Vibrionaceae	Vibrio
QGA65587.1	Vibrio sp. SM1977	Bacteria	Proteobacteria	Gammaproteobacteria	Vibrionales	Vibrionaceae	Vibrio
WP_153447734.1	Vibrio sp. SM1977	Bacteria	Proteobacteria	Gammaproteobacteria	Vibrionales	Vibrionaceae	Vibrio
QIL85045.1	Vibrio sp. HDW18	Bacteria	Proteobacteria	Gammaproteobacteria	Vibrionales	Vibrionaceae	Vibrio
WP_166013588.1	Vibrio sp. HDW18	Bacteria	Proteobacteria	Gammaproteobacteria	Vibrionales	Vibrionaceae	Vibrio
PSU31971.1	Photobacterium lutimaris	Bacteria	Proteobacteria	Gammaproteobacteria	Vibrionales	Vibrionaceae	Photobacterium
TDR73484.1	Photobacterium lutimaris	Bacteria	Proteobacteria	Gammaproteobacteria	Vibrionales	Vibrionaceae	Photobacterium
WP_166645481.1	Photobacterium lutimaris	Bacteria	Proteobacteria	Gammaproteobacteria	Vibrionales	Vibrionaceae	Photobacterium
ANP75678.1	Vibrio crassostreae 9CS106	Bacteria	Proteobacteria	Gammaproteobacteria	Vibrionales	Vibrionaceae	Vibrio
ARP37381.1	Vibrio alginolyticus	Bacteria	Proteobacteria	Gammaproteobacteria	Vibrionales	Vibrionaceae	Vibrio
CDT20885.1	Vibrio sp. J2-1	Bacteria	Proteobacteria	Gammaproteobacteria	Vibrionales	Vibrionaceae	Vibrio
CDT39519.1	Vibrio sp. J2-26	Bacteria	Proteobacteria	Gammaproteobacteria	Vibrionales	Vibrionaceae	Vibrio
CDT42153.1	Vibrio crassostreae	Bacteria	Proteobacteria	Gammaproteobacteria	Vibrionales	Vibrionaceae	Vibrio
CDT43898.1	Vibrio sp. J2-6	Bacteria	Proteobacteria	Gammaproteobacteria	Vibrionales	Vibrionaceae	Vibrio
CDT84327.1	Vibrio sp. J2-15	Bacteria	Proteobacteria	Gammaproteobacteria	Vibrionales	Vibrionaceae	Vibrio
CDT88310.1	Vibrio sp. J2-8	Bacteria	Proteobacteria	Gammaproteobacteria	Vibrionales	Vibrionaceae	Vibrio
CDT91737.1	Vibrio sp. J2-31	Bacteria	Proteobacteria	Gammaproteobacteria	Vibrionales	Vibrionaceae	Vibrio
CDU03230.1	Vibrio sp. J2-3	Bacteria	Proteobacteria	Gammaproteobacteria	Vibrionales	Vibrionaceae	Vibrio
CDU13934.1	Vibrio sp. J2-17	Bacteria	Proteobacteria	Gammaproteobacteria	Vibrionales	Vibrionaceae	Vibrio
EAP92456.1	Vibrio splendidus 12B01	Bacteria	Proteobacteria	Gammaproteobacteria	Vibrionales	Vibrionaceae	Vibrio
EAQ52225.1	Vibrio sp. MED222	Bacteria	Proteobacteria	Gammaproteobacteria	Vibrionales	Vibrionaceae	Vibrio
EDK27314.1	Vibrionales bacterium SWAT-3	Bacteria	Proteobacteria	Gammaproteobacteria	Vibrionales	unclassified Vibrionales	.
EGU44143.1	Vibrio splendidus ATCC 33789	Bacteria	Proteobacteria	Gammaproteobacteria	Vibrionales	Vibrionaceae	Vibrio
ERM59948.1	Vibrio cyclitrophicus FF75	Bacteria	Proteobacteria	Gammaproteobacteria	Vibrionales	Vibrionaceae	Vibrio
HAS25676.1	Vibrio sp.	Bacteria	Proteobacteria	Gammaproteobacteria	Vibrionales	Vibrionaceae	Vibrio
KAA8600495.1	Vibrio cyclitrophicus	Bacteria	Proteobacteria	Gammaproteobacteria	Vibrionales	Vibrionaceae	Vibrio
KAA8667469.1	Vibrio gigantis	Bacteria	Proteobacteria	Gammaproteobacteria	Vibrionales	Vibrionaceae	Vibrio
KAB0463819.1	Vibrio kanaloae	Bacteria	Proteobacteria	Gammaproteobacteria	Vibrionales	Vibrionaceae	Vibrio
KAB0480932.1	Vibrio chagasii	Bacteria	Proteobacteria	Gammaproteobacteria	Vibrionales	Vibrionaceae	Vibrio
KNH14726.1	Vibrio lentus	Bacteria	Proteobacteria	Gammaproteobacteria	Vibrionales	Vibrionaceae	Vibrio
KPL93748.1	Vibrio splendidus	Bacteria	Proteobacteria	Gammaproteobacteria	Vibrionales	Vibrionaceae	Vibrio
KPM00282.1	Vibrio splendidus	Bacteria	Proteobacteria	Gammaproteobacteria	Vibrionales	Vibrionaceae	Vibrio
KWU00568.1	Vibrio toranzoniae	Bacteria	Proteobacteria	Gammaproteobacteria	Vibrionales	Vibrionaceae	Vibrio
KZX62583.1	Vibrio sp. HI00D65	Bacteria	Proteobacteria	Gammaproteobacteria	Vibrionales	Vibrionaceae	Vibrio
NAZ45954.1	Vibrio toranzoniae	Bacteria	Proteobacteria	Gammaproteobacteria	Vibrionales	Vibrionaceae	Vibrio
NAZ52799.1	Vibrio toranzoniae	Bacteria	Proteobacteria	Gammaproteobacteria	Vibrionales	Vibrionaceae	Vibrio
NAZ69683.1	Vibrio toranzoniae	Bacteria	Proteobacteria	Gammaproteobacteria	Vibrionales	Vibrionaceae	Vibrio
NAZ91345.1	Vibrio toranzoniae	Bacteria	Proteobacteria	Gammaproteobacteria	Vibrionales	Vibrionaceae	Vibrio
NAZ96632.1	Vibrio toranzoniae	Bacteria	Proteobacteria	Gammaproteobacteria	Vibrionales	Vibrionaceae	Vibrio
NOH19349.1	Vibrio cyclitrophicus	Bacteria	Proteobacteria	Gammaproteobacteria	Vibrionales	Vibrionaceae	Vibrio
NOH33309.1	Vibrio chagasii	Bacteria	Proteobacteria	Gammaproteobacteria	Vibrionales	Vibrionaceae	Vibrio
NOH43587.1	Vibrio cyclitrophicus	Bacteria	Proteobacteria	Gammaproteobacteria	Vibrionales	Vibrionaceae	Vibrio
NOH75909.1	Vibrio crassostreae	Bacteria	Proteobacteria	Gammaproteobacteria	Vibrionales	Vibrionaceae	Vibrio
NOH92111.1	Vibrio sp. AIC-3	Bacteria	Proteobacteria	Gammaproteobacteria	Vibrionales	Vibrionaceae	Vibrio
NOI00514.1	Vibrio kanaloae	Bacteria	Proteobacteria	Gammaproteobacteria	Vibrionales	Vibrionaceae	Vibrio
NOI33552.1	Vibrio cyclitrophicus	Bacteria	Proteobacteria	Gammaproteobacteria	Vibrionales	Vibrionaceae	Vibrio
NOI40498.1	Vibrio sp. 070316B	Bacteria	Proteobacteria	Gammaproteobacteria	Vibrionales	Vibrionaceae	Vibrio
NOI54182.1	Vibrio crassostreae	Bacteria	Proteobacteria	Gammaproteobacteria	Vibrionales	Vibrionaceae	Vibrio
NOI86924.1	Vibrio sp. 99K-1	Bacteria	Proteobacteria	Gammaproteobacteria	Vibrionales	Vibrionaceae	Vibrio
NOI90655.1	Vibrio splendidus	Bacteria	Proteobacteria	Gammaproteobacteria	Vibrionales	Vibrionaceae	Vibrio
NOI96339.1	Vibrio sp. T3Y01	Bacteria	Proteobacteria	Gammaproteobacteria	Vibrionales	Vibrionaceae	Vibrio
NOI99918.1	Vibrio kanaloae	Bacteria	Proteobacteria	Gammaproteobacteria	Vibrionales	Vibrionaceae	Vibrio
NOJ04621.1	Vibrio splendidus	Bacteria	Proteobacteria	Gammaproteobacteria	Vibrionales	Vibrionaceae	Vibrio
NOJ08172.1	Vibrio splendidus	Bacteria	Proteobacteria	Gammaproteobacteria	Vibrionales	Vibrionaceae	Vibrio
NOJ14958.1	Vibrio splendidus	Bacteria	Proteobacteria	Gammaproteobacteria	Vibrionales	Vibrionaceae	Vibrio
NVN81948.1	Vibrio sp. Scap16	Bacteria	Proteobacteria	Gammaproteobacteria	Vibrionales	Vibrionaceae	Vibrio
OBS96469.1	Vibrio cyclitrophicus	Bacteria	Proteobacteria	Gammaproteobacteria	Vibrionales	Vibrionaceae	Vibrio
OBS98023.1	Vibrio cyclitrophicus	Bacteria	Proteobacteria	Gammaproteobacteria	Vibrionales	Vibrionaceae	Vibrio
OBT00651.1	Vibrio tasmaniensis	Bacteria	Proteobacteria	Gammaproteobacteria	Vibrionales	Vibrionaceae	Vibrio
OBT10933.1	Vibrio cyclitrophicus	Bacteria	Proteobacteria	Gammaproteobacteria	Vibrionales	Vibrionaceae	Vibrio
OBT21658.1	Vibrio cyclitrophicus	Bacteria	Proteobacteria	Gammaproteobacteria	Vibrionales	Vibrionaceae	Vibrio
OBT27242.1	Vibrio tasmaniensis	Bacteria	Proteobacteria	Gammaproteobacteria	Vibrionales	Vibrionaceae	Vibrio
OBT32970.1	Vibrio splendidus	Bacteria	Proteobacteria	Gammaproteobacteria	Vibrionales	Vibrionaceae	Vibrio
OCH39508.1	Vibrio cyclitrophicus	Bacteria	Proteobacteria	Gammaproteobacteria	Vibrionales	Vibrionaceae	Vibrio
OCH51104.1	Vibrio sp. ZF57	Bacteria	Proteobacteria	Gammaproteobacteria	Vibrionales	Vibrionaceae	Vibrio
OCH53219.1	Vibrio lentus	Bacteria	Proteobacteria	Gammaproteobacteria	Vibrionales	Vibrionaceae	Vibrio
OCH66258.1	Vibrio splendidus	Bacteria	Proteobacteria	Gammaproteobacteria	Vibrionales	Vibrionaceae	Vibrio
OED62611.1	Vibrio tasmaniensis ZS-17	Bacteria	Proteobacteria	Gammaproteobacteria	Vibrionales	Vibrionaceae	Vibrio
OED63591.1	Vibrio splendidus ZS-139	Bacteria	Proteobacteria	Gammaproteobacteria	Vibrionales	Vibrionaceae	Vibrio
OED65937.1	Vibrio cyclitrophicus ZF99	Bacteria	Proteobacteria	Gammaproteobacteria	Vibrionales	Vibrionaceae	Vibrio
OED76763.1	Vibrio splendidus ZF-90	Bacteria	Proteobacteria	Gammaproteobacteria	Vibrionales	Vibrionaceae	Vibrio
OED81655.1	Vibrio crassostreae ZF-91	Bacteria	Proteobacteria	Gammaproteobacteria	Vibrionales	Vibrionaceae	Vibrio
OED82375.1	Vibrio cyclitrophicus ZF65	Bacteria	Proteobacteria	Gammaproteobacteria	Vibrionales	Vibrionaceae	Vibrio
OED86237.1	Vibrio cyclitrophicus ZF30	Bacteria	Proteobacteria	Gammaproteobacteria	Vibrionales	Vibrionaceae	Vibrio
OED95308.1	Vibrio cyclitrophicus ZF28	Bacteria	Proteobacteria	Gammaproteobacteria	Vibrionales	Vibrionaceae	Vibrio
OEE00800.1	Vibrio cyclitrophicus ZF264	Bacteria	Proteobacteria	Gammaproteobacteria	Vibrionales	Vibrionaceae	Vibrio
OEE14173.1	Vibrio cyclitrophicus ZF205	Bacteria	Proteobacteria	Gammaproteobacteria	Vibrionales	Vibrionaceae	Vibrio
OEE16351.1	Vibrio cyclitrophicus ZF207	Bacteria	Proteobacteria	Gammaproteobacteria	Vibrionales	Vibrionaceae	Vibrio
OEE22782.1	Vibrio cyclitrophicus ZF170	Bacteria	Proteobacteria	Gammaproteobacteria	Vibrionales	Vibrionaceae	Vibrio
OEE28791.1	Vibrio cyclitrophicus ZF14	Bacteria	Proteobacteria	Gammaproteobacteria	Vibrionales	Vibrionaceae	Vibrio
OEE52636.1	Vibrio splendidus FF-500	Bacteria	Proteobacteria	Gammaproteobacteria	Vibrionales	Vibrionaceae	Vibrio
OEE82476.1	Vibrio cyclitrophicus FF160	Bacteria	Proteobacteria	Gammaproteobacteria	Vibrionales	Vibrionaceae	Vibrio
OEE89112.1	Vibrio crassostreae 9ZC88	Bacteria	Proteobacteria	Gammaproteobacteria	Vibrionales	Vibrionaceae	Vibrio
OEE99540.1	Vibrio crassostreae 9ZC13	Bacteria	Proteobacteria	Gammaproteobacteria	Vibrionales	Vibrionaceae	Vibrio
OEF08938.1	Vibrio crassostreae 9ZC77	Bacteria	Proteobacteria	Gammaproteobacteria	Vibrionales	Vibrionaceae	Vibrio
OEF13760.1	Vibrio kanaloae 5S-149	Bacteria	Proteobacteria	Gammaproteobacteria	Vibrionales	Vibrionaceae	Vibrio
OEF52953.1	Vibrio tasmaniensis 1F-267	Bacteria	Proteobacteria	Gammaproteobacteria	Vibrionales	Vibrionaceae	Vibrio
OEF60406.1	Vibrio tasmaniensis 1F-187	Bacteria	Proteobacteria	Gammaproteobacteria	Vibrionales	Vibrionaceae	Vibrio
OEF69139.1	Vibrio splendidus 1F-157	Bacteria	Proteobacteria	Gammaproteobacteria	Vibrionales	Vibrionaceae	Vibrio
OEF87859.1	Vibrio tasmaniensis 1F-155	Bacteria	Proteobacteria	Gammaproteobacteria	Vibrionales	Vibrionaceae	Vibrio
OEF93524.1	Vibrio splendidus 12E03	Bacteria	Proteobacteria	Gammaproteobacteria	Vibrionales	Vibrionaceae	Vibrio
OMO19686.1	Vibrio lentus	Bacteria	Proteobacteria	Gammaproteobacteria	Vibrionales	Vibrionaceae	Vibrio
OMO23885.1	Vibrio splendidus	Bacteria	Proteobacteria	Gammaproteobacteria	Vibrionales	Vibrionaceae	Vibrio
OMO31543.1	Vibrio sp. 10N.222.47.A9	Bacteria	Proteobacteria	Gammaproteobacteria	Vibrionales	Vibrionaceae	Vibrio
OMO34935.1	Vibrio sp. 10N.261.45.E1	Bacteria	Proteobacteria	Gammaproteobacteria	Vibrionales	Vibrionaceae	Vibrio
OQQ05044.1	Vibrio splendidus	Bacteria	Proteobacteria	Gammaproteobacteria	Vibrionales	Vibrionaceae	Vibrio
PHN86794.1	Vibrio splendidus	Bacteria	Proteobacteria	Gammaproteobacteria	Vibrionales	Vibrionaceae	Vibrio
PME22943.1	Vibrio lentus	Bacteria	Proteobacteria	Gammaproteobacteria	Vibrionales	Vibrionaceae	Vibrio
PME29945.1	Vibrio sp. 10N.286.55.E10	Bacteria	Proteobacteria	Gammaproteobacteria	Vibrionales	Vibrionaceae	Vibrio
PME30460.1	Vibrio sp. 10N.286.55.E12	Bacteria	Proteobacteria	Gammaproteobacteria	Vibrionales	Vibrionaceae	Vibrio
PME52608.1	Vibrio lentus	Bacteria	Proteobacteria	Gammaproteobacteria	Vibrionales	Vibrionaceae	Vibrio
PME65149.1	Vibrio lentus	Bacteria	Proteobacteria	Gammaproteobacteria	Vibrionales	Vibrionaceae	Vibrio
PME66548.1	Vibrio lentus	Bacteria	Proteobacteria	Gammaproteobacteria	Vibrionales	Vibrionaceae	Vibrio
PME69314.1	Vibrio sp. 10N.286.55.C11	Bacteria	Proteobacteria	Gammaproteobacteria	Vibrionales	Vibrionaceae	Vibrio
PME79042.1	Vibrio cyclitrophicus	Bacteria	Proteobacteria	Gammaproteobacteria	Vibrionales	Vibrionaceae	Vibrio
PME89488.1	Vibrio lentus	Bacteria	Proteobacteria	Gammaproteobacteria	Vibrionales	Vibrionaceae	Vibrio
PME95556.1	Vibrio lentus	Bacteria	Proteobacteria	Gammaproteobacteria	Vibrionales	Vibrionaceae	Vibrio
PMF35837.1	Vibrio splendidus	Bacteria	Proteobacteria	Gammaproteobacteria	Vibrionales	Vibrionaceae	Vibrio
PMG18723.1	Vibrio lentus	Bacteria	Proteobacteria	Gammaproteobacteria	Vibrionales	Vibrionaceae	Vibrio
PMG36498.1	Vibrio splendidus	Bacteria	Proteobacteria	Gammaproteobacteria	Vibrionales	Vibrionaceae	Vibrio
PMG45144.1	Vibrio lentus	Bacteria	Proteobacteria	Gammaproteobacteria	Vibrionales	Vibrionaceae	Vibrio
PMG58611.1	Vibrio splendidus	Bacteria	Proteobacteria	Gammaproteobacteria	Vibrionales	Vibrionaceae	Vibrio
PMG65303.1	Vibrio lentus	Bacteria	Proteobacteria	Gammaproteobacteria	Vibrionales	Vibrionaceae	Vibrio
PMG73752.1	Vibrio lentus	Bacteria	Proteobacteria	Gammaproteobacteria	Vibrionales	Vibrionaceae	Vibrio
PMG88997.1	Vibrio cyclitrophicus	Bacteria	Proteobacteria	Gammaproteobacteria	Vibrionales	Vibrionaceae	Vibrio
PMG99931.1	Vibrio lentus	Bacteria	Proteobacteria	Gammaproteobacteria	Vibrionales	Vibrionaceae	Vibrio
PMH01392.1	Vibrio splendidus	Bacteria	Proteobacteria	Gammaproteobacteria	Vibrionales	Vibrionaceae	Vibrio
PMH07099.1	Vibrio lentus	Bacteria	Proteobacteria	Gammaproteobacteria	Vibrionales	Vibrionaceae	Vibrio
PMH24842.1	Vibrio cyclitrophicus	Bacteria	Proteobacteria	Gammaproteobacteria	Vibrionales	Vibrionaceae	Vibrio
PMH26107.1	Vibrio lentus	Bacteria	Proteobacteria	Gammaproteobacteria	Vibrionales	Vibrionaceae	Vibrio
PMH43656.1	Vibrio cyclitrophicus	Bacteria	Proteobacteria	Gammaproteobacteria	Vibrionales	Vibrionaceae	Vibrio
PMH94409.1	Vibrio lentus	Bacteria	Proteobacteria	Gammaproteobacteria	Vibrionales	Vibrionaceae	Vibrio
PMI10506.1	Vibrio cyclitrophicus	Bacteria	Proteobacteria	Gammaproteobacteria	Vibrionales	Vibrionaceae	Vibrio
PMI15055.1	Vibrio lentus	Bacteria	Proteobacteria	Gammaproteobacteria	Vibrionales	Vibrionaceae	Vibrio
PMI21944.1	Vibrio sp. 10N.286.46.E10	Bacteria	Proteobacteria	Gammaproteobacteria	Vibrionales	Vibrionaceae	Vibrio
PMI30001.1	Vibrio splendidus	Bacteria	Proteobacteria	Gammaproteobacteria	Vibrionales	Vibrionaceae	Vibrio
PMI45464.1	Vibrio cyclitrophicus	Bacteria	Proteobacteria	Gammaproteobacteria	Vibrionales	Vibrionaceae	Vibrio
PMI50982.1	Vibrio splendidus	Bacteria	Proteobacteria	Gammaproteobacteria	Vibrionales	Vibrionaceae	Vibrio
PMI58156.1	Vibrio lentus	Bacteria	Proteobacteria	Gammaproteobacteria	Vibrionales	Vibrionaceae	Vibrio
PMI70709.1	Vibrio splendidus	Bacteria	Proteobacteria	Gammaproteobacteria	Vibrionales	Vibrionaceae	Vibrio
PMI74279.1	Vibrio splendidus	Bacteria	Proteobacteria	Gammaproteobacteria	Vibrionales	Vibrionaceae	Vibrio
PMI82534.1	Vibrio lentus	Bacteria	Proteobacteria	Gammaproteobacteria	Vibrionales	Vibrionaceae	Vibrio
PMI89248.1	Vibrio lentus	Bacteria	Proteobacteria	Gammaproteobacteria	Vibrionales	Vibrionaceae	Vibrio
PMI98211.1	Vibrio lentus	Bacteria	Proteobacteria	Gammaproteobacteria	Vibrionales	Vibrionaceae	Vibrio
PMJ02826.1	Vibrio sp. 10N.286.45.E10	Bacteria	Proteobacteria	Gammaproteobacteria	Vibrionales	Vibrionaceae	Vibrio
PMJ11605.1	Vibrio lentus	Bacteria	Proteobacteria	Gammaproteobacteria	Vibrionales	Vibrionaceae	Vibrio
PMJ22944.1	Vibrio cyclitrophicus	Bacteria	Proteobacteria	Gammaproteobacteria	Vibrionales	Vibrionaceae	Vibrio
PMJ28218.1	Vibrio sp. 10N.286.45.B6	Bacteria	Proteobacteria	Gammaproteobacteria	Vibrionales	Vibrionaceae	Vibrio
PMJ32464.1	Vibrio cyclitrophicus	Bacteria	Proteobacteria	Gammaproteobacteria	Vibrionales	Vibrionaceae	Vibrio
PMJ42550.1	Vibrio cyclitrophicus	Bacteria	Proteobacteria	Gammaproteobacteria	Vibrionales	Vibrionaceae	Vibrio
PMJ65982.1	Vibrio splendidus	Bacteria	Proteobacteria	Gammaproteobacteria	Vibrionales	Vibrionaceae	Vibrio
PMJ87140.1	Vibrio lentus	Bacteria	Proteobacteria	Gammaproteobacteria	Vibrionales	Vibrionaceae	Vibrio
PMJ89188.1	Vibrio lentus	Bacteria	Proteobacteria	Gammaproteobacteria	Vibrionales	Vibrionaceae	Vibrio
PMK03104.1	Vibrio cyclitrophicus	Bacteria	Proteobacteria	Gammaproteobacteria	Vibrionales	Vibrionaceae	Vibrio
PMK10730.1	Vibrio sp. 10N.261.54.E10	Bacteria	Proteobacteria	Gammaproteobacteria	Vibrionales	Vibrionaceae	Vibrio
PMK10822.1	Vibrio splendidus	Bacteria	Proteobacteria	Gammaproteobacteria	Vibrionales	Vibrionaceae	Vibrio
PMK11896.1	Vibrio splendidus	Bacteria	Proteobacteria	Gammaproteobacteria	Vibrionales	Vibrionaceae	Vibrio
PMK20985.1	Vibrio sp. 10N.261.54.C3	Bacteria	Proteobacteria	Gammaproteobacteria	Vibrionales	Vibrionaceae	Vibrio
PMK37299.1	Vibrio lentus	Bacteria	Proteobacteria	Gammaproteobacteria	Vibrionales	Vibrionaceae	Vibrio
PMK38418.1	Vibrio splendidus	Bacteria	Proteobacteria	Gammaproteobacteria	Vibrionales	Vibrionaceae	Vibrio
PMK46887.1	Vibrio lentus	Bacteria	Proteobacteria	Gammaproteobacteria	Vibrionales	Vibrionaceae	Vibrio
PMK55828.1	Vibrio splendidus	Bacteria	Proteobacteria	Gammaproteobacteria	Vibrionales	Vibrionaceae	Vibrio
PMK62133.1	Vibrio lentus	Bacteria	Proteobacteria	Gammaproteobacteria	Vibrionales	Vibrionaceae	Vibrio
PMK84638.1	Vibrio sp. 10N.261.52.E5	Bacteria	Proteobacteria	Gammaproteobacteria	Vibrionales	Vibrionaceae	Vibrio
PMK87897.1	Vibrio lentus	Bacteria	Proteobacteria	Gammaproteobacteria	Vibrionales	Vibrionaceae	Vibrio
PMK93846.1	Vibrio lentus	Bacteria	Proteobacteria	Gammaproteobacteria	Vibrionales	Vibrionaceae	Vibrio
PML18169.1	Vibrio tasmaniensis	Bacteria	Proteobacteria	Gammaproteobacteria	Vibrionales	Vibrionaceae	Vibrio
PML26001.1	Vibrio lentus	Bacteria	Proteobacteria	Gammaproteobacteria	Vibrionales	Vibrionaceae	Vibrio
PML33554.1	Vibrio lentus	Bacteria	Proteobacteria	Gammaproteobacteria	Vibrionales	Vibrionaceae	Vibrio
PML39722.1	Vibrio sp. 10N.261.52.A1	Bacteria	Proteobacteria	Gammaproteobacteria	Vibrionales	Vibrionaceae	Vibrio
PML48404.1	Vibrio tasmaniensis	Bacteria	Proteobacteria	Gammaproteobacteria	Vibrionales	Vibrionaceae	Vibrio
PML75857.1	Vibrio sp. 10N.261.51.A7	Bacteria	Proteobacteria	Gammaproteobacteria	Vibrionales	Vibrionaceae	Vibrio
PML88540.1	Vibrio sp. 10N.261.49.E11	Bacteria	Proteobacteria	Gammaproteobacteria	Vibrionales	Vibrionaceae	Vibrio
PMM00704.1	Vibrio splendidus	Bacteria	Proteobacteria	Gammaproteobacteria	Vibrionales	Vibrionaceae	Vibrio
PMM03283.1	Vibrio kanaloae	Bacteria	Proteobacteria	Gammaproteobacteria	Vibrionales	Vibrionaceae	Vibrio
PMM10786.1	Vibrio splendidus	Bacteria	Proteobacteria	Gammaproteobacteria	Vibrionales	Vibrionaceae	Vibrio
PMM21217.1	Vibrio lentus	Bacteria	Proteobacteria	Gammaproteobacteria	Vibrionales	Vibrionaceae	Vibrio
PMM35344.1	Vibrio lentus	Bacteria	Proteobacteria	Gammaproteobacteria	Vibrionales	Vibrionaceae	Vibrio
PMM38869.1	Vibrio splendidus	Bacteria	Proteobacteria	Gammaproteobacteria	Vibrionales	Vibrionaceae	Vibrio
PMM51090.1	Vibrio lentus	Bacteria	Proteobacteria	Gammaproteobacteria	Vibrionales	Vibrionaceae	Vibrio
PMM65022.1	Vibrio lentus	Bacteria	Proteobacteria	Gammaproteobacteria	Vibrionales	Vibrionaceae	Vibrio
PMM78372.1	Vibrio sp. 10N.261.46.F12	Bacteria	Proteobacteria	Gammaproteobacteria	Vibrionales	Vibrionaceae	Vibrio
PMM91148.1	Vibrio sp. 10N.261.46.E8	Bacteria	Proteobacteria	Gammaproteobacteria	Vibrionales	Vibrionaceae	Vibrio
PMN05027.1	Vibrio splendidus	Bacteria	Proteobacteria	Gammaproteobacteria	Vibrionales	Vibrionaceae	Vibrio
PMN12226.1	Vibrio lentus	Bacteria	Proteobacteria	Gammaproteobacteria	Vibrionales	Vibrionaceae	Vibrio
PMN22330.1	Vibrio splendidus	Bacteria	Proteobacteria	Gammaproteobacteria	Vibrionales	Vibrionaceae	Vibrio
PMN41519.1	Vibrio lentus	Bacteria	Proteobacteria	Gammaproteobacteria	Vibrionales	Vibrionaceae	Vibrio
PMN60055.1	Vibrio lentus	Bacteria	Proteobacteria	Gammaproteobacteria	Vibrionales	Vibrionaceae	Vibrio
PMN76548.1	Vibrio splendidus	Bacteria	Proteobacteria	Gammaproteobacteria	Vibrionales	Vibrionaceae	Vibrio
PMN95782.1	Vibrio sp. 10N.222.55.F9	Bacteria	Proteobacteria	Gammaproteobacteria	Vibrionales	Vibrionaceae	Vibrio
PMO03300.1	Vibrio sp. 10N.222.55.C12	Bacteria	Proteobacteria	Gammaproteobacteria	Vibrionales	Vibrionaceae	Vibrio
PMO03368.1	Vibrio splendidus	Bacteria	Proteobacteria	Gammaproteobacteria	Vibrionales	Vibrionaceae	Vibrio
PMO39354.1	Vibrio splendidus	Bacteria	Proteobacteria	Gammaproteobacteria	Vibrionales	Vibrionaceae	Vibrio
PMO58255.1	Vibrio splendidus	Bacteria	Proteobacteria	Gammaproteobacteria	Vibrionales	Vibrionaceae	Vibrio
PMO88309.1	Vibrio tasmaniensis	Bacteria	Proteobacteria	Gammaproteobacteria	Vibrionales	Vibrionaceae	Vibrio
PMP14665.1	Vibrio tasmaniensis	Bacteria	Proteobacteria	Gammaproteobacteria	Vibrionales	Vibrionaceae	Vibrio
PMP53465.1	Vibrio cyclitrophicus	Bacteria	Proteobacteria	Gammaproteobacteria	Vibrionales	Vibrionaceae	Vibrio
PQJ57217.1	Vibrio splendidus	Bacteria	Proteobacteria	Gammaproteobacteria	Vibrionales	Vibrionaceae	Vibrio
PQJ61383.1	Vibrio chagasii	Bacteria	Proteobacteria	Gammaproteobacteria	Vibrionales	Vibrionaceae	Vibrio
PTO83729.1	Vibrio splendidus	Bacteria	Proteobacteria	Gammaproteobacteria	Vibrionales	Vibrionaceae	Vibrio
PTO85329.1	Vibrio splendidus	Bacteria	Proteobacteria	Gammaproteobacteria	Vibrionales	Vibrionaceae	Vibrio
PTP03940.1	Vibrio splendidus	Bacteria	Proteobacteria	Gammaproteobacteria	Vibrionales	Vibrionaceae	Vibrio
PTP20588.1	Vibrio splendidus	Bacteria	Proteobacteria	Gammaproteobacteria	Vibrionales	Vibrionaceae	Vibrio
PTP31769.1	Vibrio splendidus	Bacteria	Proteobacteria	Gammaproteobacteria	Vibrionales	Vibrionaceae	Vibrio
PTP38447.1	Vibrio splendidus	Bacteria	Proteobacteria	Gammaproteobacteria	Vibrionales	Vibrionaceae	Vibrio
PTP43683.1	Vibrio splendidus	Bacteria	Proteobacteria	Gammaproteobacteria	Vibrionales	Vibrionaceae	Vibrio
PTP44579.1	Vibrio splendidus	Bacteria	Proteobacteria	Gammaproteobacteria	Vibrionales	Vibrionaceae	Vibrio
PTP54589.1	Vibrio splendidus	Bacteria	Proteobacteria	Gammaproteobacteria	Vibrionales	Vibrionaceae	Vibrio
PTP57641.1	Vibrio splendidus	Bacteria	Proteobacteria	Gammaproteobacteria	Vibrionales	Vibrionaceae	Vibrio
PTP64547.1	Vibrio splendidus	Bacteria	Proteobacteria	Gammaproteobacteria	Vibrionales	Vibrionaceae	Vibrio
PTP74153.1	Vibrio splendidus	Bacteria	Proteobacteria	Gammaproteobacteria	Vibrionales	Vibrionaceae	Vibrio
PTP77327.1	Vibrio splendidus	Bacteria	Proteobacteria	Gammaproteobacteria	Vibrionales	Vibrionaceae	Vibrio
PTP87567.1	Vibrio splendidus	Bacteria	Proteobacteria	Gammaproteobacteria	Vibrionales	Vibrionaceae	Vibrio
PTQ02013.1	Vibrio splendidus	Bacteria	Proteobacteria	Gammaproteobacteria	Vibrionales	Vibrionaceae	Vibrio
PTQ08715.1	Vibrio splendidus	Bacteria	Proteobacteria	Gammaproteobacteria	Vibrionales	Vibrionaceae	Vibrio
PTQ20241.1	Vibrio splendidus	Bacteria	Proteobacteria	Gammaproteobacteria	Vibrionales	Vibrionaceae	Vibrio
QLE92505.1	Vibrio sp. Scap24	Bacteria	Proteobacteria	Gammaproteobacteria	Vibrionales	Vibrionaceae	Vibrio
RIH70195.1	Vibrio splendidus	Bacteria	Proteobacteria	Gammaproteobacteria	Vibrionales	Vibrionaceae	Vibrio
RLQ15803.1	Vibrio sp. SBT000027	Bacteria	Proteobacteria	Gammaproteobacteria	Vibrionales	Vibrionaceae	Vibrio
ROO68467.1	Vibrio crassostreae	Bacteria	Proteobacteria	Gammaproteobacteria	Vibrionales	Vibrionaceae	Vibrio
ROP04324.1	Vibrio crassostreae	Bacteria	Proteobacteria	Gammaproteobacteria	Vibrionales	Vibrionaceae	Vibrio
ROP16258.1	Vibrio crassostreae	Bacteria	Proteobacteria	Gammaproteobacteria	Vibrionales	Vibrionaceae	Vibrio
ROP21366.1	Vibrio crassostreae	Bacteria	Proteobacteria	Gammaproteobacteria	Vibrionales	Vibrionaceae	Vibrio
ROR17627.1	Vibrio crassostreae	Bacteria	Proteobacteria	Gammaproteobacteria	Vibrionales	Vibrionaceae	Vibrio
ROS64475.1	Vibrio crassostreae	Bacteria	Proteobacteria	Gammaproteobacteria	Vibrionales	Vibrionaceae	Vibrio
RPE90793.1	Vibrio crassostreae	Bacteria	Proteobacteria	Gammaproteobacteria	Vibrionales	Vibrionaceae	Vibrio
RPE94145.1	Vibrio crassostreae	Bacteria	Proteobacteria	Gammaproteobacteria	Vibrionales	Vibrionaceae	Vibrio
RPF07468.1	Vibrio crassostreae	Bacteria	Proteobacteria	Gammaproteobacteria	Vibrionales	Vibrionaceae	Vibrio
RPF11258.1	Vibrio crassostreae	Bacteria	Proteobacteria	Gammaproteobacteria	Vibrionales	Vibrionaceae	Vibrio
RPF13512.1	Vibrio crassostreae	Bacteria	Proteobacteria	Gammaproteobacteria	Vibrionales	Vibrionaceae	Vibrio
RPF14162.1	Vibrio crassostreae	Bacteria	Proteobacteria	Gammaproteobacteria	Vibrionales	Vibrionaceae	Vibrio
RPF58572.1	Vibrio crassostreae	Bacteria	Proteobacteria	Gammaproteobacteria	Vibrionales	Vibrionaceae	Vibrio
SBS35921.1	Vibrio toranzoniae	Bacteria	Proteobacteria	Gammaproteobacteria	Vibrionales	Vibrionaceae	Vibrio
SBS60721.1	Vibrio atlanticus	Bacteria	Proteobacteria	Gammaproteobacteria	Vibrionales	Vibrionaceae	Vibrio
SBS67265.1	Vibrio splendidus	Bacteria	Proteobacteria	Gammaproteobacteria	Vibrionales	Vibrionaceae	Vibrio
SBT13883.1	Vibrio celticus	Bacteria	Proteobacteria	Gammaproteobacteria	Vibrionales	Vibrionaceae	Vibrio
TCL26764.1	Vibrio crassostreae	Bacteria	Proteobacteria	Gammaproteobacteria	Vibrionales	Vibrionaceae	Vibrio
TCN66524.1	Vibrio crassostreae	Bacteria	Proteobacteria	Gammaproteobacteria	Vibrionales	Vibrionaceae	Vibrio
TCN79731.1	Vibrio crassostreae	Bacteria	Proteobacteria	Gammaproteobacteria	Vibrionales	Vibrionaceae	Vibrio
TCN80587.1	Vibrio crassostreae	Bacteria	Proteobacteria	Gammaproteobacteria	Vibrionales	Vibrionaceae	Vibrio
TCN84824.1	Vibrio crassostreae	Bacteria	Proteobacteria	Gammaproteobacteria	Vibrionales	Vibrionaceae	Vibrio
TCN94564.1	Vibrio crassostreae	Bacteria	Proteobacteria	Gammaproteobacteria	Vibrionales	Vibrionaceae	Vibrio
TCO02856.1	Vibrio crassostreae	Bacteria	Proteobacteria	Gammaproteobacteria	Vibrionales	Vibrionaceae	Vibrio
TCO03797.1	Vibrio crassostreae	Bacteria	Proteobacteria	Gammaproteobacteria	Vibrionales	Vibrionaceae	Vibrio
TCT39470.1	Vibrio crassostreae	Bacteria	Proteobacteria	Gammaproteobacteria	Vibrionales	Vibrionaceae	Vibrio
TCT47472.1	Vibrio crassostreae	Bacteria	Proteobacteria	Gammaproteobacteria	Vibrionales	Vibrionaceae	Vibrio
TCT55981.1	Vibrio crassostreae	Bacteria	Proteobacteria	Gammaproteobacteria	Vibrionales	Vibrionaceae	Vibrio
TCT67132.1	Vibrio crassostreae	Bacteria	Proteobacteria	Gammaproteobacteria	Vibrionales	Vibrionaceae	Vibrio
TCT87438.1	Vibrio crassostreae	Bacteria	Proteobacteria	Gammaproteobacteria	Vibrionales	Vibrionaceae	Vibrio
TCU07252.1	Vibrio crassostreae	Bacteria	Proteobacteria	Gammaproteobacteria	Vibrionales	Vibrionaceae	Vibrio
TCV29541.1	Vibrio crassostreae	Bacteria	Proteobacteria	Gammaproteobacteria	Vibrionales	Vibrionaceae	Vibrio
TDW13801.1	Vibrio crassostreae	Bacteria	Proteobacteria	Gammaproteobacteria	Vibrionales	Vibrionaceae	Vibrio
TKE95649.1	Vibrio kanaloae	Bacteria	Proteobacteria	Gammaproteobacteria	Vibrionales	Vibrionaceae	Vibrio
TKF07371.1	Vibrio kanaloae	Bacteria	Proteobacteria	Gammaproteobacteria	Vibrionales	Vibrionaceae	Vibrio
TKF17447.1	Vibrio kanaloae	Bacteria	Proteobacteria	Gammaproteobacteria	Vibrionales	Vibrionaceae	Vibrio
TKF27051.1	Vibrio kanaloae	Bacteria	Proteobacteria	Gammaproteobacteria	Vibrionales	Vibrionaceae	Vibrio
TKF36698.1	Vibrio kanaloae	Bacteria	Proteobacteria	Gammaproteobacteria	Vibrionales	Vibrionaceae	Vibrio
TKF62795.1	Vibrio kanaloae	Bacteria	Proteobacteria	Gammaproteobacteria	Vibrionales	Vibrionaceae	Vibrio
TKF74622.1	Vibrio sp. F13	Bacteria	Proteobacteria	Gammaproteobacteria	Vibrionales	Vibrionaceae	Vibrio
TKF81110.1	Vibrio kanaloae	Bacteria	Proteobacteria	Gammaproteobacteria	Vibrionales	Vibrionaceae	Vibrio
TKF93462.1	Vibrio sp. F13	Bacteria	Proteobacteria	Gammaproteobacteria	Vibrionales	Vibrionaceae	Vibrio
TKG03621.1	Vibrio sp. F13	Bacteria	Proteobacteria	Gammaproteobacteria	Vibrionales	Vibrionaceae	Vibrio
TKG29510.1	Vibrio sp. F13	Bacteria	Proteobacteria	Gammaproteobacteria	Vibrionales	Vibrionaceae	Vibrio
TKG36186.1	Vibrio tasmaniensis	Bacteria	Proteobacteria	Gammaproteobacteria	Vibrionales	Vibrionaceae	Vibrio
TVU63614.1	Vibrio atlanticus	Bacteria	Proteobacteria	Gammaproteobacteria	Vibrionales	Vibrionaceae	Vibrio
TVU74447.1	Vibrio tasmaniensis	Bacteria	Proteobacteria	Gammaproteobacteria	Vibrionales	Vibrionaceae	Vibrio
TWD42177.1	Vibrio crassostreae	Bacteria	Proteobacteria	Gammaproteobacteria	Vibrionales	Vibrionaceae	Vibrio
TWD74484.1	Vibrio crassostreae	Bacteria	Proteobacteria	Gammaproteobacteria	Vibrionales	Vibrionaceae	Vibrio
WP_004734534.1	Vibrio splendidus	Bacteria	Proteobacteria	Gammaproteobacteria	Vibrionales	Vibrionaceae	Vibrio
WP_004738223.1	Vibrio splendidus	Bacteria	Proteobacteria	Gammaproteobacteria	Vibrionales	Vibrionaceae	Vibrio
WP_008222177.1	Vibrionales bacterium SWAT-3	Bacteria	Proteobacteria	Gammaproteobacteria	Vibrionales	unclassified Vibrionales	.
WP_009847560.1	Vibrio	Bacteria	Proteobacteria	Gammaproteobacteria	Vibrionales	Vibrionaceae	.
WP_010436052.1	Vibrio	Bacteria	Proteobacteria	Gammaproteobacteria	Vibrionales	Vibrionaceae	.
WP_016787808.1	Vibrio cyclitrophicus	Bacteria	Proteobacteria	Gammaproteobacteria	Vibrionales	Vibrionaceae	Vibrio
WP_016790775.1	Vibrio cyclitrophicus	Bacteria	Proteobacteria	Gammaproteobacteria	Vibrionales	Vibrionaceae	Vibrio
WP_016792055.1	Vibrio cyclitrophicus	Bacteria	Proteobacteria	Gammaproteobacteria	Vibrionales	Vibrionaceae	Vibrio
WP_016793794.1	Vibrio cyclitrophicus	Bacteria	Proteobacteria	Gammaproteobacteria	Vibrionales	Vibrionaceae	Vibrio
WP_016798224.1	Vibrio cyclitrophicus	Bacteria	Proteobacteria	Gammaproteobacteria	Vibrionales	Vibrionaceae	Vibrio
WP_017056651.1	Vibrio kanaloae	Bacteria	Proteobacteria	Gammaproteobacteria	Vibrionales	Vibrionaceae	Vibrio
WP_017059408.1	Vibrio	Bacteria	Proteobacteria	Gammaproteobacteria	Vibrionales	Vibrionaceae	.
WP_017063266.1	Vibrio	Bacteria	Proteobacteria	Gammaproteobacteria	Vibrionales	Vibrionaceae	.
WP_017066802.1	Vibrio crassostreae	Bacteria	Proteobacteria	Gammaproteobacteria	Vibrionales	Vibrionaceae	Vibrio
WP_017068896.1	Vibrio crassostreae	Bacteria	Proteobacteria	Gammaproteobacteria	Vibrionales	Vibrionaceae	Vibrio
WP_017073095.1	Vibrio splendidus	Bacteria	Proteobacteria	Gammaproteobacteria	Vibrionales	Vibrionaceae	Vibrio
WP_017084259.1	Vibrio splendidus	Bacteria	Proteobacteria	Gammaproteobacteria	Vibrionales	Vibrionaceae	Vibrio
WP_017088378.1	Vibrio splendidus	Bacteria	Proteobacteria	Gammaproteobacteria	Vibrionales	Vibrionaceae	Vibrio
WP_017091105.1	Vibrio splendidus	Bacteria	Proteobacteria	Gammaproteobacteria	Vibrionales	Vibrionaceae	Vibrio
WP_017093915.1	Vibrio splendidus	Bacteria	Proteobacteria	Gammaproteobacteria	Vibrionales	Vibrionaceae	Vibrio
WP_017097316.1	Vibrio tasmaniensis	Bacteria	Proteobacteria	Gammaproteobacteria	Vibrionales	Vibrionaceae	Vibrio
WP_017103859.1	Vibrio tasmaniensis	Bacteria	Proteobacteria	Gammaproteobacteria	Vibrionales	Vibrionaceae	Vibrio
WP_017106922.1	Vibrio	Bacteria	Proteobacteria	Gammaproteobacteria	Vibrionales	Vibrionaceae	.
WP_017108744.1	Vibrio tasmaniensis	Bacteria	Proteobacteria	Gammaproteobacteria	Vibrionales	Vibrionaceae	Vibrio
WP_017633264.1	Vibrio sp. 624788	Bacteria	Proteobacteria	Gammaproteobacteria	Vibrionales	Vibrionaceae	Vibrio
WP_019824363.1	Vibrio splendidus	Bacteria	Proteobacteria	Gammaproteobacteria	Vibrionales	Vibrionaceae	Vibrio
WP_046223338.1	Vibrio sp. ECSMB14106	Bacteria	Proteobacteria	Gammaproteobacteria	Vibrionales	Vibrionaceae	Vibrio
WP_048605692.1	Vibrio sp. J2-31	Bacteria	Proteobacteria	Gammaproteobacteria	Vibrionales	Vibrionaceae	Vibrio
WP_048612317.1	unclassified Vibrio	Bacteria	Proteobacteria	Gammaproteobacteria	Vibrionales	Vibrionaceae	Vibrio
WP_048658171.1	Vibrio crassostreae	Bacteria	Proteobacteria	Gammaproteobacteria	Vibrionales	Vibrionaceae	Vibrio
WP_048664525.1	Vibrio crassostreae	Bacteria	Proteobacteria	Gammaproteobacteria	Vibrionales	Vibrionaceae	Vibrio
WP_050612631.1	Vibrio lentus	Bacteria	Proteobacteria	Gammaproteobacteria	Vibrionales	Vibrionaceae	Vibrio
WP_050633599.1	Vibrio sp. J2-15	Bacteria	Proteobacteria	Gammaproteobacteria	Vibrionales	Vibrionaceae	Vibrio
WP_050652489.1	Vibrio sp. J2-17	Bacteria	Proteobacteria	Gammaproteobacteria	Vibrionales	Vibrionaceae	Vibrio
WP_054547509.1	Vibrio splendidus	Bacteria	Proteobacteria	Gammaproteobacteria	Vibrionales	Vibrionaceae	Vibrio
WP_055319598.1	Vibrio	Bacteria	Proteobacteria	Gammaproteobacteria	Vibrionales	Vibrionaceae	.
WP_057622294.1	Vibrio crassostreae	Bacteria	Proteobacteria	Gammaproteobacteria	Vibrionales	Vibrionaceae	Vibrio
WP_060468553.1	Vibrio toranzoniae	Bacteria	Proteobacteria	Gammaproteobacteria	Vibrionales	Vibrionaceae	Vibrio
WP_060982639.1	Vibrio splendidus	Bacteria	Proteobacteria	Gammaproteobacteria	Vibrionales	Vibrionaceae	Vibrio
WP_061032496.1	Vibrio	Bacteria	Proteobacteria	Gammaproteobacteria	Vibrionales	Vibrionaceae	.
WP_061038657.1	Vibrio coralliirubri	Bacteria	Proteobacteria	Gammaproteobacteria	Vibrionales	Vibrionaceae	Vibrio
WP_061040284.1	Vibrio coralliirubri	Bacteria	Proteobacteria	Gammaproteobacteria	Vibrionales	Vibrionaceae	Vibrio
WP_063524460.1	Vibrio sp. HI00D65	Bacteria	Proteobacteria	Gammaproteobacteria	Vibrionales	Vibrionaceae	Vibrio
WP_065100281.1	Vibrio cyclitrophicus	Bacteria	Proteobacteria	Gammaproteobacteria	Vibrionales	Vibrionaceae	Vibrio
WP_065102992.1	Vibrio	Bacteria	Proteobacteria	Gammaproteobacteria	Vibrionales	Vibrionaceae	.
WP_065110824.1	Vibrio tasmaniensis	Bacteria	Proteobacteria	Gammaproteobacteria	Vibrionales	Vibrionaceae	Vibrio
WP_065205124.1	Vibrio splendidus	Bacteria	Proteobacteria	Gammaproteobacteria	Vibrionales	Vibrionaceae	Vibrio
WP_065584914.1	Vibrio sp. ZF57	Bacteria	Proteobacteria	Gammaproteobacteria	Vibrionales	Vibrionaceae	Vibrio
WP_065612776.1	Vibrio cyclitrophicus	Bacteria	Proteobacteria	Gammaproteobacteria	Vibrionales	Vibrionaceae	Vibrio
WP_065676704.1	Vibrio celticus	Bacteria	Proteobacteria	Gammaproteobacteria	Vibrionales	Vibrionaceae	Vibrio
WP_065678084.1	Vibrio atlanticus	Bacteria	Proteobacteria	Gammaproteobacteria	Vibrionales	Vibrionaceae	Vibrio
WP_076646264.1	Vibrio sp. 10N.222.47.A9	Bacteria	Proteobacteria	Gammaproteobacteria	Vibrionales	Vibrionaceae	Vibrio
WP_076655100.1	unclassified Vibrio	Bacteria	Proteobacteria	Gammaproteobacteria	Vibrionales	Vibrionaceae	Vibrio
WP_076672229.1	Vibrio	Bacteria	Proteobacteria	Gammaproteobacteria	Vibrionales	Vibrionaceae	.
WP_076678220.1	Vibrio splendidus	Bacteria	Proteobacteria	Gammaproteobacteria	Vibrionales	Vibrionaceae	Vibrio
WP_077680823.1	Vibrio toranzoniae	Bacteria	Proteobacteria	Gammaproteobacteria	Vibrionales	Vibrionaceae	Vibrio
WP_086048804.1	Vibrio alginolyticus	Bacteria	Proteobacteria	Gammaproteobacteria	Vibrionales	Vibrionaceae	Vibrio
WP_086711921.1	Vibrio gigantis	Bacteria	Proteobacteria	Gammaproteobacteria	Vibrionales	Vibrionaceae	Vibrio
WP_086774156.1	Vibrio coralliirubri	Bacteria	Proteobacteria	Gammaproteobacteria	Vibrionales	Vibrionaceae	Vibrio
WP_086970807.1	Vibrio coralliirubri	Bacteria	Proteobacteria	Gammaproteobacteria	Vibrionales	Vibrionaceae	Vibrio
WP_102267315.1	Vibrio lentus	Bacteria	Proteobacteria	Gammaproteobacteria	Vibrionales	Vibrionaceae	Vibrio
WP_102276588.1	Vibrio lentus	Bacteria	Proteobacteria	Gammaproteobacteria	Vibrionales	Vibrionaceae	Vibrio
WP_102279543.1	Vibrio lentus	Bacteria	Proteobacteria	Gammaproteobacteria	Vibrionales	Vibrionaceae	Vibrio
WP_102304099.1	Vibrio cyclitrophicus	Bacteria	Proteobacteria	Gammaproteobacteria	Vibrionales	Vibrionaceae	Vibrio
WP_102312465.1	Vibrio lentus	Bacteria	Proteobacteria	Gammaproteobacteria	Vibrionales	Vibrionaceae	Vibrio
WP_102312954.1	Vibrio cyclitrophicus	Bacteria	Proteobacteria	Gammaproteobacteria	Vibrionales	Vibrionaceae	Vibrio
WP_102326187.1	Vibrio lentus	Bacteria	Proteobacteria	Gammaproteobacteria	Vibrionales	Vibrionaceae	Vibrio
WP_102339843.1	Vibrio lentus	Bacteria	Proteobacteria	Gammaproteobacteria	Vibrionales	Vibrionaceae	Vibrio
WP_102350239.1	Vibrio lentus	Bacteria	Proteobacteria	Gammaproteobacteria	Vibrionales	Vibrionaceae	Vibrio
WP_102353252.1	Vibrio lentus	Bacteria	Proteobacteria	Gammaproteobacteria	Vibrionales	Vibrionaceae	Vibrio
WP_102361877.1	Vibrio lentus	Bacteria	Proteobacteria	Gammaproteobacteria	Vibrionales	Vibrionaceae	Vibrio
WP_102370328.1	Vibrio cyclitrophicus	Bacteria	Proteobacteria	Gammaproteobacteria	Vibrionales	Vibrionaceae	Vibrio
WP_102392502.1	Vibrio cyclitrophicus	Bacteria	Proteobacteria	Gammaproteobacteria	Vibrionales	Vibrionaceae	Vibrio
WP_102425342.1	Vibrio sp. 10N.261.52.A1	Bacteria	Proteobacteria	Gammaproteobacteria	Vibrionales	Vibrionaceae	Vibrio
WP_102437738.1	Vibrio lentus	Bacteria	Proteobacteria	Gammaproteobacteria	Vibrionales	Vibrionaceae	Vibrio
WP_102455921.1	Vibrio splendidus	Bacteria	Proteobacteria	Gammaproteobacteria	Vibrionales	Vibrionaceae	Vibrio
WP_102461346.1	Vibrio cyclitrophicus	Bacteria	Proteobacteria	Gammaproteobacteria	Vibrionales	Vibrionaceae	Vibrio
WP_102463121.1	Vibrio splendidus	Bacteria	Proteobacteria	Gammaproteobacteria	Vibrionales	Vibrionaceae	Vibrio
WP_102467104.1	Vibrio splendidus	Bacteria	Proteobacteria	Gammaproteobacteria	Vibrionales	Vibrionaceae	Vibrio
WP_102475150.1	Vibrio splendidus	Bacteria	Proteobacteria	Gammaproteobacteria	Vibrionales	Vibrionaceae	Vibrio
WP_102481537.1	Vibrio splendidus	Bacteria	Proteobacteria	Gammaproteobacteria	Vibrionales	Vibrionaceae	Vibrio
WP_102490597.1	Vibrio splendidus	Bacteria	Proteobacteria	Gammaproteobacteria	Vibrionales	Vibrionaceae	Vibrio
WP_102495341.1	Vibrio splendidus	Bacteria	Proteobacteria	Gammaproteobacteria	Vibrionales	Vibrionaceae	Vibrio
WP_102504337.1	Vibrio splendidus	Bacteria	Proteobacteria	Gammaproteobacteria	Vibrionales	Vibrionaceae	Vibrio
WP_102507364.1	Vibrio kanaloae	Bacteria	Proteobacteria	Gammaproteobacteria	Vibrionales	Vibrionaceae	Vibrio
WP_102511161.1	Vibrio splendidus	Bacteria	Proteobacteria	Gammaproteobacteria	Vibrionales	Vibrionaceae	Vibrio
WP_102513043.1	Vibrio lentus	Bacteria	Proteobacteria	Gammaproteobacteria	Vibrionales	Vibrionaceae	Vibrio
WP_102516375.1	Vibrio splendidus	Bacteria	Proteobacteria	Gammaproteobacteria	Vibrionales	Vibrionaceae	Vibrio
WP_102540558.1	Vibrio splendidus	Bacteria	Proteobacteria	Gammaproteobacteria	Vibrionales	Vibrionaceae	Vibrio
WP_102545125.1	Vibrio splendidus	Bacteria	Proteobacteria	Gammaproteobacteria	Vibrionales	Vibrionaceae	Vibrio
WP_102554461.1	Vibrio splendidus	Bacteria	Proteobacteria	Gammaproteobacteria	Vibrionales	Vibrionaceae	Vibrio
WP_102557010.1	Vibrio splendidus	Bacteria	Proteobacteria	Gammaproteobacteria	Vibrionales	Vibrionaceae	Vibrio
WP_102567019.1	Vibrio splendidus	Bacteria	Proteobacteria	Gammaproteobacteria	Vibrionales	Vibrionaceae	Vibrio
WP_102568754.1	Vibrio splendidus	Bacteria	Proteobacteria	Gammaproteobacteria	Vibrionales	Vibrionaceae	Vibrio
WP_102572190.1	Vibrio splendidus	Bacteria	Proteobacteria	Gammaproteobacteria	Vibrionales	Vibrionaceae	Vibrio
WP_105025502.1	Vibrio chagasii	Bacteria	Proteobacteria	Gammaproteobacteria	Vibrionales	Vibrionaceae	Vibrio
WP_105057566.1	Vibrio	Bacteria	Proteobacteria	Gammaproteobacteria	Vibrionales	Vibrionaceae	.
WP_108091489.1	Vibrio splendidus	Bacteria	Proteobacteria	Gammaproteobacteria	Vibrionales	Vibrionaceae	Vibrio
WP_108092816.1	Vibrio splendidus	Bacteria	Proteobacteria	Gammaproteobacteria	Vibrionales	Vibrionaceae	Vibrio
WP_108100201.1	Vibrio splendidus	Bacteria	Proteobacteria	Gammaproteobacteria	Vibrionales	Vibrionaceae	Vibrio
WP_108177396.1	Vibrio splendidus	Bacteria	Proteobacteria	Gammaproteobacteria	Vibrionales	Vibrionaceae	Vibrio
WP_108185002.1	Vibrio splendidus	Bacteria	Proteobacteria	Gammaproteobacteria	Vibrionales	Vibrionaceae	Vibrio
WP_108338708.1	Vibrio splendidus	Bacteria	Proteobacteria	Gammaproteobacteria	Vibrionales	Vibrionaceae	Vibrio
WP_114633984.1	Vibrio splendidus	Bacteria	Proteobacteria	Gammaproteobacteria	Vibrionales	Vibrionaceae	Vibrio
WP_116871695.1	Vibrio splendidus	Bacteria	Proteobacteria	Gammaproteobacteria	Vibrionales	Vibrionaceae	Vibrio
WP_121602966.1	Vibrio sp. SBT000027	Bacteria	Proteobacteria	Gammaproteobacteria	Vibrionales	Vibrionaceae	Vibrio
WP_122045990.1	Vibrio	Bacteria	Proteobacteria	Gammaproteobacteria	Vibrionales	Vibrionaceae	.
WP_122053495.1	Vibrio sp. Evd11	Bacteria	Proteobacteria	Gammaproteobacteria	Vibrionales	Vibrionaceae	Vibrio
WP_123285246.1	Vibrio crassostreae	Bacteria	Proteobacteria	Gammaproteobacteria	Vibrionales	Vibrionaceae	Vibrio
WP_123301066.1	Vibrio crassostreae	Bacteria	Proteobacteria	Gammaproteobacteria	Vibrionales	Vibrionaceae	Vibrio
WP_123306121.1	Vibrio crassostreae	Bacteria	Proteobacteria	Gammaproteobacteria	Vibrionales	Vibrionaceae	Vibrio
WP_128159481.1	Vibrio chagasii	Bacteria	Proteobacteria	Gammaproteobacteria	Vibrionales	Vibrionaceae	Vibrio
WP_132743263.1	Vibrio crassostreae	Bacteria	Proteobacteria	Gammaproteobacteria	Vibrionales	Vibrionaceae	Vibrio
WP_132762112.1	Vibrio crassostreae	Bacteria	Proteobacteria	Gammaproteobacteria	Vibrionales	Vibrionaceae	Vibrio
WP_132969754.1	Vibrio crassostreae	Bacteria	Proteobacteria	Gammaproteobacteria	Vibrionales	Vibrionaceae	Vibrio
WP_132981855.1	Vibrio crassostreae	Bacteria	Proteobacteria	Gammaproteobacteria	Vibrionales	Vibrionaceae	Vibrio
WP_135382806.1	Vibrio tasmaniensis	Bacteria	Proteobacteria	Gammaproteobacteria	Vibrionales	Vibrionaceae	Vibrio
WP_135384167.1	Vibrio tasmaniensis	Bacteria	Proteobacteria	Gammaproteobacteria	Vibrionales	Vibrionaceae	Vibrio
WP_135457120.1	Vibrio sp. NFH.MB010	Bacteria	Proteobacteria	Gammaproteobacteria	Vibrionales	Vibrionaceae	Vibrio
WP_136977818.1	Vibrio sp. F13	Bacteria	Proteobacteria	Gammaproteobacteria	Vibrionales	Vibrionaceae	Vibrio
WP_136978872.1	Vibrio kanaloae	Bacteria	Proteobacteria	Gammaproteobacteria	Vibrionales	Vibrionaceae	Vibrio
WP_136997542.1	Vibrio kanaloae	Bacteria	Proteobacteria	Gammaproteobacteria	Vibrionales	Vibrionaceae	Vibrio
WP_137007662.1	Vibrio kanaloae	Bacteria	Proteobacteria	Gammaproteobacteria	Vibrionales	Vibrionaceae	Vibrio
WP_137026233.1	Vibrio kanaloae	Bacteria	Proteobacteria	Gammaproteobacteria	Vibrionales	Vibrionaceae	Vibrio
WP_137032357.1	Vibrio kanaloae	Bacteria	Proteobacteria	Gammaproteobacteria	Vibrionales	Vibrionaceae	Vibrio
WP_137407255.1	Vibrio chagasii	Bacteria	Proteobacteria	Gammaproteobacteria	Vibrionales	Vibrionaceae	Vibrio
WP_139684557.1	Vibrio tasmaniensis	Bacteria	Proteobacteria	Gammaproteobacteria	Vibrionales	Vibrionaceae	Vibrio
WP_145564024.1	Vibrio atlanticus	Bacteria	Proteobacteria	Gammaproteobacteria	Vibrionales	Vibrionaceae	Vibrio
WP_145570496.1	Vibrio tasmaniensis	Bacteria	Proteobacteria	Gammaproteobacteria	Vibrionales	Vibrionaceae	Vibrio
WP_146449356.1	Vibrio kanaloae	Bacteria	Proteobacteria	Gammaproteobacteria	Vibrionales	Vibrionaceae	Vibrio
WP_146490647.1	Vibrio sp. T20	Bacteria	Proteobacteria	Gammaproteobacteria	Vibrionales	Vibrionaceae	Vibrio
WP_150878351.1	Vibrio kanaloae	Bacteria	Proteobacteria	Gammaproteobacteria	Vibrionales	Vibrionaceae	Vibrio
WP_151408916.1	Vibrio splendidus	Bacteria	Proteobacteria	Gammaproteobacteria	Vibrionales	Vibrionaceae	Vibrio
WP_161672995.1	Vibrio toranzoniae	Bacteria	Proteobacteria	Gammaproteobacteria	Vibrionales	Vibrionaceae	Vibrio
WP_161678946.1	Vibrio toranzoniae	Bacteria	Proteobacteria	Gammaproteobacteria	Vibrionales	Vibrionaceae	Vibrio
WP_161685655.1	Vibrio toranzoniae	Bacteria	Proteobacteria	Gammaproteobacteria	Vibrionales	Vibrionaceae	Vibrio
WP_161749167.1	Vibrio toranzoniae	Bacteria	Proteobacteria	Gammaproteobacteria	Vibrionales	Vibrionaceae	Vibrio
WP_161752754.1	Vibrio toranzoniae	Bacteria	Proteobacteria	Gammaproteobacteria	Vibrionales	Vibrionaceae	Vibrio
WP_171308135.1	Vibrio splendidus	Bacteria	Proteobacteria	Gammaproteobacteria	Vibrionales	Vibrionaceae	Vibrio
WP_171312479.1	Vibrio splendidus	Bacteria	Proteobacteria	Gammaproteobacteria	Vibrionales	Vibrionaceae	Vibrio
WP_171330465.1	Vibrio splendidus	Bacteria	Proteobacteria	Gammaproteobacteria	Vibrionales	Vibrionaceae	Vibrio
WP_171350851.1	Vibrio kanaloae	Bacteria	Proteobacteria	Gammaproteobacteria	Vibrionales	Vibrionaceae	Vibrio
WP_171367366.1	Vibrio chagasii	Bacteria	Proteobacteria	Gammaproteobacteria	Vibrionales	Vibrionaceae	Vibrio
WP_171387002.1	Vibrio cyclitrophicus	Bacteria	Proteobacteria	Gammaproteobacteria	Vibrionales	Vibrionaceae	Vibrio
WP_171731581.1	Vibrio sp. 070316B	Bacteria	Proteobacteria	Gammaproteobacteria	Vibrionales	Vibrionaceae	Vibrio
WP_171732450.1	Vibrio sp. AIC-3	Bacteria	Proteobacteria	Gammaproteobacteria	Vibrionales	Vibrionaceae	Vibrio
WP_172379974.1	Vibrio sp. Vb339	Bacteria	Proteobacteria	Gammaproteobacteria	Vibrionales	Vibrionaceae	Vibrio
WP_176680404.1	unclassified Vibrio	Bacteria	Proteobacteria	Gammaproteobacteria	Vibrionales	Vibrionaceae	Vibrio
NVD05729.1	Vibrio sp. JPW-9-11-11	Bacteria	Proteobacteria	Gammaproteobacteria	Vibrionales	Vibrionaceae	Vibrio
WP_176286927.1	Vibrio sp. JPW-9-11-11	Bacteria	Proteobacteria	Gammaproteobacteria	Vibrionales	Vibrionaceae	Vibrio
AAO10091.1	Vibrio vulnificus CMCP6	Bacteria	Proteobacteria	Gammaproteobacteria	Vibrionales	Vibrionaceae	Vibrio
ADV85593.1	Vibrio vulnificus MO6-24/O	Bacteria	Proteobacteria	Gammaproteobacteria	Vibrionales	Vibrionaceae	Vibrio
AIL71524.1	Vibrio vulnificus	Bacteria	Proteobacteria	Gammaproteobacteria	Vibrionales	Vibrionaceae	Vibrio
ALM69984.1	Vibrio vulnificus	Bacteria	Proteobacteria	Gammaproteobacteria	Vibrionales	Vibrionaceae	Vibrio
AMG13031.1	Vibrio vulnificus	Bacteria	Proteobacteria	Gammaproteobacteria	Vibrionales	Vibrionaceae	Vibrio
ANH64211.1	Vibrio vulnificus	Bacteria	Proteobacteria	Gammaproteobacteria	Vibrionales	Vibrionaceae	Vibrio
ANN25594.1	Vibrio vulnificus	Bacteria	Proteobacteria	Gammaproteobacteria	Vibrionales	Vibrionaceae	Vibrio
ARN66862.1	Vibrio vulnificus	Bacteria	Proteobacteria	Gammaproteobacteria	Vibrionales	Vibrionaceae	Vibrio
ASC57972.1	Vibrio vulnificus	Bacteria	Proteobacteria	Gammaproteobacteria	Vibrionales	Vibrionaceae	Vibrio
ASJ37762.1	Vibrio vulnificus	Bacteria	Proteobacteria	Gammaproteobacteria	Vibrionales	Vibrionaceae	Vibrio
ASM96839.1	Vibrio vulnificus NBRC 15645 = ATCC 27562	Bacteria	Proteobacteria	Gammaproteobacteria	Vibrionales	Vibrionaceae	Vibrio
AUJ36076.1	Vibrio vulnificus	Bacteria	Proteobacteria	Gammaproteobacteria	Vibrionales	Vibrionaceae	Vibrio
AUL96567.1	Vibrio vulnificus	Bacteria	Proteobacteria	Gammaproteobacteria	Vibrionales	Vibrionaceae	Vibrio
AVX00874.1	Vibrio vulnificus Env1	Bacteria	Proteobacteria	Gammaproteobacteria	Vibrionales	Vibrionaceae	Vibrio
AXX58895.1	Vibrio vulnificus	Bacteria	Proteobacteria	Gammaproteobacteria	Vibrionales	Vibrionaceae	Vibrio
EWS70436.1	Vibrio vulnificus BAA87	Bacteria	Proteobacteria	Gammaproteobacteria	Vibrionales	Vibrionaceae	Vibrio
KFK52364.1	Vibrio vulnificus	Bacteria	Proteobacteria	Gammaproteobacteria	Vibrionales	Vibrionaceae	Vibrio
KFK54174.1	Vibrio vulnificus	Bacteria	Proteobacteria	Gammaproteobacteria	Vibrionales	Vibrionaceae	Vibrio
KFK61386.1	Vibrio vulnificus	Bacteria	Proteobacteria	Gammaproteobacteria	Vibrionales	Vibrionaceae	Vibrio
KFK63989.1	Vibrio vulnificus	Bacteria	Proteobacteria	Gammaproteobacteria	Vibrionales	Vibrionaceae	Vibrio
KFK69591.1	Vibrio vulnificus	Bacteria	Proteobacteria	Gammaproteobacteria	Vibrionales	Vibrionaceae	Vibrio
KGK69772.1	Vibrio vulnificus	Bacteria	Proteobacteria	Gammaproteobacteria	Vibrionales	Vibrionaceae	Vibrio
KHF85422.1	Vibrio vulnificus	Bacteria	Proteobacteria	Gammaproteobacteria	Vibrionales	Vibrionaceae	Vibrio
KHF86857.1	Vibrio vulnificus	Bacteria	Proteobacteria	Gammaproteobacteria	Vibrionales	Vibrionaceae	Vibrio
KHF91325.1	Vibrio vulnificus	Bacteria	Proteobacteria	Gammaproteobacteria	Vibrionales	Vibrionaceae	Vibrio
KHF95402.1	Vibrio vulnificus	Bacteria	Proteobacteria	Gammaproteobacteria	Vibrionales	Vibrionaceae	Vibrio
KLI69599.1	Vibrio vulnificus CladeA-yb158	Bacteria	Proteobacteria	Gammaproteobacteria	Vibrionales	Vibrionaceae	Vibrio
KOR99003.1	Vibrio vulnificus	Bacteria	Proteobacteria	Gammaproteobacteria	Vibrionales	Vibrionaceae	Vibrio
MVT23129.1	Vibrio vulnificus	Bacteria	Proteobacteria	Gammaproteobacteria	Vibrionales	Vibrionaceae	Vibrio
NHE85152.1	Vibrio vulnificus	Bacteria	Proteobacteria	Gammaproteobacteria	Vibrionales	Vibrionaceae	Vibrio
NIG89293.1	Vibrio vulnificus	Bacteria	Proteobacteria	Gammaproteobacteria	Vibrionales	Vibrionaceae	Vibrio
NTJ37454.1	Vibrio vulnificus	Bacteria	Proteobacteria	Gammaproteobacteria	Vibrionales	Vibrionaceae	Vibrio
NVC41400.1	Vibrio vulnificus	Bacteria	Proteobacteria	Gammaproteobacteria	Vibrionales	Vibrionaceae	Vibrio
NVC72123.1	Vibrio vulnificus	Bacteria	Proteobacteria	Gammaproteobacteria	Vibrionales	Vibrionaceae	Vibrio
NVD20788.1	Vibrio vulnificus	Bacteria	Proteobacteria	Gammaproteobacteria	Vibrionales	Vibrionaceae	Vibrio
OJH76365.1	Vibrio vulnificus	Bacteria	Proteobacteria	Gammaproteobacteria	Vibrionales	Vibrionaceae	Vibrio
OJI25403.1	Vibrio vulnificus	Bacteria	Proteobacteria	Gammaproteobacteria	Vibrionales	Vibrionaceae	Vibrio
OJI33206.1	Vibrio vulnificus	Bacteria	Proteobacteria	Gammaproteobacteria	Vibrionales	Vibrionaceae	Vibrio
OJI38697.1	Vibrio vulnificus	Bacteria	Proteobacteria	Gammaproteobacteria	Vibrionales	Vibrionaceae	Vibrio
OJI39791.1	Vibrio vulnificus	Bacteria	Proteobacteria	Gammaproteobacteria	Vibrionales	Vibrionaceae	Vibrio
OJI49224.1	Vibrio vulnificus	Bacteria	Proteobacteria	Gammaproteobacteria	Vibrionales	Vibrionaceae	Vibrio
OJI59681.1	Vibrio fluvialis	Bacteria	Proteobacteria	Gammaproteobacteria	Vibrionales	Vibrionaceae	Vibrio
OQK55169.1	Vibrio vulnificus	Bacteria	Proteobacteria	Gammaproteobacteria	Vibrionales	Vibrionaceae	Vibrio
OUD78368.1	Vibrio vulnificus	Bacteria	Proteobacteria	Gammaproteobacteria	Vibrionales	Vibrionaceae	Vibrio
OZT83741.1	Vibrio sp. 03_296	Bacteria	Proteobacteria	Gammaproteobacteria	Vibrionales	Vibrionaceae	Vibrio
PJO14869.1	Vibrio vulnificus	Bacteria	Proteobacteria	Gammaproteobacteria	Vibrionales	Vibrionaceae	Vibrio
PNM59541.1	Vibrio vulnificus	Bacteria	Proteobacteria	Gammaproteobacteria	Vibrionales	Vibrionaceae	Vibrio
POB05955.1	Vibrio vulnificus	Bacteria	Proteobacteria	Gammaproteobacteria	Vibrionales	Vibrionaceae	Vibrio
POB19220.1	Vibrio vulnificus	Bacteria	Proteobacteria	Gammaproteobacteria	Vibrionales	Vibrionaceae	Vibrio
POB69576.1	Vibrio vulnificus	Bacteria	Proteobacteria	Gammaproteobacteria	Vibrionales	Vibrionaceae	Vibrio
POB96109.1	Vibrio vulnificus	Bacteria	Proteobacteria	Gammaproteobacteria	Vibrionales	Vibrionaceae	Vibrio
POC08949.1	Vibrio vulnificus	Bacteria	Proteobacteria	Gammaproteobacteria	Vibrionales	Vibrionaceae	Vibrio
POC25185.1	Vibrio vulnificus	Bacteria	Proteobacteria	Gammaproteobacteria	Vibrionales	Vibrionaceae	Vibrio
POC27710.1	Vibrio vulnificus	Bacteria	Proteobacteria	Gammaproteobacteria	Vibrionales	Vibrionaceae	Vibrio
POC41600.1	Vibrio vulnificus	Bacteria	Proteobacteria	Gammaproteobacteria	Vibrionales	Vibrionaceae	Vibrio
POF53536.1	Vibrio vulnificus	Bacteria	Proteobacteria	Gammaproteobacteria	Vibrionales	Vibrionaceae	Vibrio
PUZ81008.1	Vibrio vulnificus	Bacteria	Proteobacteria	Gammaproteobacteria	Vibrionales	Vibrionaceae	Vibrio
PUZ88699.1	Vibrio vulnificus	Bacteria	Proteobacteria	Gammaproteobacteria	Vibrionales	Vibrionaceae	Vibrio
PUZ99046.1	Vibrio vulnificus	Bacteria	Proteobacteria	Gammaproteobacteria	Vibrionales	Vibrionaceae	Vibrio
PUZ99582.1	Vibrio vulnificus	Bacteria	Proteobacteria	Gammaproteobacteria	Vibrionales	Vibrionaceae	Vibrio
PWY29987.1	Vibrio vulnificus	Bacteria	Proteobacteria	Gammaproteobacteria	Vibrionales	Vibrionaceae	Vibrio
QBH26287.1	Vibrio vulnificus	Bacteria	Proteobacteria	Gammaproteobacteria	Vibrionales	Vibrionaceae	Vibrio
RZP62683.1	Vibrio vulnificus	Bacteria	Proteobacteria	Gammaproteobacteria	Vibrionales	Vibrionaceae	Vibrio
RZP64338.1	Vibrio vulnificus	Bacteria	Proteobacteria	Gammaproteobacteria	Vibrionales	Vibrionaceae	Vibrio
RZP78665.1	Vibrio vulnificus	Bacteria	Proteobacteria	Gammaproteobacteria	Vibrionales	Vibrionaceae	Vibrio
RZQ05256.1	Vibrio vulnificus	Bacteria	Proteobacteria	Gammaproteobacteria	Vibrionales	Vibrionaceae	Vibrio
RZQ39596.1	Vibrio vulnificus	Bacteria	Proteobacteria	Gammaproteobacteria	Vibrionales	Vibrionaceae	Vibrio
RZQ47538.1	Vibrio vulnificus	Bacteria	Proteobacteria	Gammaproteobacteria	Vibrionales	Vibrionaceae	Vibrio
RZQ78644.1	Vibrio vulnificus	Bacteria	Proteobacteria	Gammaproteobacteria	Vibrionales	Vibrionaceae	Vibrio
RZQ89641.1	Vibrio vulnificus	Bacteria	Proteobacteria	Gammaproteobacteria	Vibrionales	Vibrionaceae	Vibrio
RZR11571.1	Vibrio vulnificus	Bacteria	Proteobacteria	Gammaproteobacteria	Vibrionales	Vibrionaceae	Vibrio
SUP12090.1	Vibrio vulnificus	Bacteria	Proteobacteria	Gammaproteobacteria	Vibrionales	Vibrionaceae	Vibrio
WP_011079594.1	Vibrio vulnificus	Bacteria	Proteobacteria	Gammaproteobacteria	Vibrionales	Vibrionaceae	Vibrio
WP_011151097.1	Vibrio vulnificus	Bacteria	Proteobacteria	Gammaproteobacteria	Vibrionales	Vibrionaceae	Vibrio
WP_017421231.1	Vibrio vulnificus	Bacteria	Proteobacteria	Gammaproteobacteria	Vibrionales	Vibrionaceae	Vibrio
WP_017789900.1	Vibrio vulnificus	Bacteria	Proteobacteria	Gammaproteobacteria	Vibrionales	Vibrionaceae	Vibrio
WP_039468593.1	Vibrio vulnificus	Bacteria	Proteobacteria	Gammaproteobacteria	Vibrionales	Vibrionaceae	Vibrio
WP_039548336.1	Vibrio vulnificus	Bacteria	Proteobacteria	Gammaproteobacteria	Vibrionales	Vibrionaceae	Vibrio
WP_039554567.1	Vibrio vulnificus	Bacteria	Proteobacteria	Gammaproteobacteria	Vibrionales	Vibrionaceae	Vibrio
WP_045608654.1	Vibrio vulnificus	Bacteria	Proteobacteria	Gammaproteobacteria	Vibrionales	Vibrionaceae	Vibrio
WP_045618651.1	Vibrio vulnificus	Bacteria	Proteobacteria	Gammaproteobacteria	Vibrionales	Vibrionaceae	Vibrio
WP_047108779.1	Vibrio vulnificus	Bacteria	Proteobacteria	Gammaproteobacteria	Vibrionales	Vibrionaceae	Vibrio
WP_053541935.1	Vibrio vulnificus	Bacteria	Proteobacteria	Gammaproteobacteria	Vibrionales	Vibrionaceae	Vibrio
WP_058667196.1	Vibrio vulnificus	Bacteria	Proteobacteria	Gammaproteobacteria	Vibrionales	Vibrionaceae	Vibrio
WP_060530824.1	Vibrio vulnificus	Bacteria	Proteobacteria	Gammaproteobacteria	Vibrionales	Vibrionaceae	Vibrio
WP_065090112.1	Vibrio vulnificus	Bacteria	Proteobacteria	Gammaproteobacteria	Vibrionales	Vibrionaceae	Vibrio
WP_072600787.1	Vibrio vulnificus	Bacteria	Proteobacteria	Gammaproteobacteria	Vibrionales	Vibrionaceae	Vibrio
WP_072611325.1	Vibrio vulnificus	Bacteria	Proteobacteria	Gammaproteobacteria	Vibrionales	Vibrionaceae	Vibrio
WP_072616566.1	Vibrio vulnificus	Bacteria	Proteobacteria	Gammaproteobacteria	Vibrionales	Vibrionaceae	Vibrio
WP_080541059.1	Vibrio vulnificus	Bacteria	Proteobacteria	Gammaproteobacteria	Vibrionales	Vibrionaceae	Vibrio
WP_086467784.1	Vibrio vulnificus	Bacteria	Proteobacteria	Gammaproteobacteria	Vibrionales	Vibrionaceae	Vibrio
WP_088428066.1	Vibrio vulnificus	Bacteria	Proteobacteria	Gammaproteobacteria	Vibrionales	Vibrionaceae	Vibrio
WP_097352094.1	Vibrio	Bacteria	Proteobacteria	Gammaproteobacteria	Vibrionales	Vibrionaceae	.
WP_103156152.1	Vibrio vulnificus	Bacteria	Proteobacteria	Gammaproteobacteria	Vibrionales	Vibrionaceae	Vibrio
WP_103175862.1	Vibrio vulnificus	Bacteria	Proteobacteria	Gammaproteobacteria	Vibrionales	Vibrionaceae	Vibrio
WP_103182313.1	Vibrio vulnificus	Bacteria	Proteobacteria	Gammaproteobacteria	Vibrionales	Vibrionaceae	Vibrio
WP_103185384.1	Vibrio vulnificus	Bacteria	Proteobacteria	Gammaproteobacteria	Vibrionales	Vibrionaceae	Vibrio
WP_103189744.1	Vibrio vulnificus	Bacteria	Proteobacteria	Gammaproteobacteria	Vibrionales	Vibrionaceae	Vibrio
WP_103193384.1	Vibrio vulnificus	Bacteria	Proteobacteria	Gammaproteobacteria	Vibrionales	Vibrionaceae	Vibrio
WP_130192995.1	Vibrio vulnificus	Bacteria	Proteobacteria	Gammaproteobacteria	Vibrionales	Vibrionaceae	Vibrio
WP_130198157.1	Vibrio vulnificus	Bacteria	Proteobacteria	Gammaproteobacteria	Vibrionales	Vibrionaceae	Vibrio
WP_130241673.1	Vibrio vulnificus	Bacteria	Proteobacteria	Gammaproteobacteria	Vibrionales	Vibrionaceae	Vibrio
WP_130249960.1	Vibrio vulnificus	Bacteria	Proteobacteria	Gammaproteobacteria	Vibrionales	Vibrionaceae	Vibrio
WP_130346858.1	Vibrio vulnificus	Bacteria	Proteobacteria	Gammaproteobacteria	Vibrionales	Vibrionaceae	Vibrio
WP_131069653.1	Vibrio vulnificus	Bacteria	Proteobacteria	Gammaproteobacteria	Vibrionales	Vibrionaceae	Vibrio
WP_154186342.1	Vibrio vulnificus	Bacteria	Proteobacteria	Gammaproteobacteria	Vibrionales	Vibrionaceae	Vibrio
WP_157401726.1	Vibrio vulnificus	Bacteria	Proteobacteria	Gammaproteobacteria	Vibrionales	Vibrionaceae	Vibrio
WP_158123801.1	Vibrio vulnificus	Bacteria	Proteobacteria	Gammaproteobacteria	Vibrionales	Vibrionaceae	Vibrio
WP_172571911.1	Vibrio vulnificus	Bacteria	Proteobacteria	Gammaproteobacteria	Vibrionales	Vibrionaceae	Vibrio
WP_176301344.1	Vibrio vulnificus	Bacteria	Proteobacteria	Gammaproteobacteria	Vibrionales	Vibrionaceae	Vibrio
WP_176309671.1	Vibrio vulnificus	Bacteria	Proteobacteria	Gammaproteobacteria	Vibrionales	Vibrionaceae	Vibrio
OIQ25234.1	Vibrio sp. MedPE-SWchi	Bacteria	Proteobacteria	Gammaproteobacteria	Vibrionales	Vibrionaceae	Vibrio
PMK04499.1	Vibrio sp. 10N.261.55.A7	Bacteria	Proteobacteria	Gammaproteobacteria	Vibrionales	Vibrionaceae	Vibrio
WP_102402623.1	Vibrio sp. 10N.261.55.A7	Bacteria	Proteobacteria	Gammaproteobacteria	Vibrionales	Vibrionaceae	Vibrio
PSW04271.1	Photobacterium lipolyticum	Bacteria	Proteobacteria	Gammaproteobacteria	Vibrionales	Vibrionaceae	Photobacterium
WP_170107707.1	Photobacterium lipolyticum	Bacteria	Proteobacteria	Gammaproteobacteria	Vibrionales	Vibrionaceae	Photobacterium
KGK09119.1	Vibrio navarrensis	Bacteria	Proteobacteria	Gammaproteobacteria	Vibrionales	Vibrionaceae	Vibrio
KGK12768.1	Vibrio navarrensis	Bacteria	Proteobacteria	Gammaproteobacteria	Vibrionales	Vibrionaceae	Vibrio
KGK18687.1	Vibrio navarrensis	Bacteria	Proteobacteria	Gammaproteobacteria	Vibrionales	Vibrionaceae	Vibrio
KGK22727.1	Vibrio navarrensis	Bacteria	Proteobacteria	Gammaproteobacteria	Vibrionales	Vibrionaceae	Vibrio
KYN81643.1	Vibrio cidicii	Bacteria	Proteobacteria	Gammaproteobacteria	Vibrionales	Vibrionaceae	Vibrio
KYN86298.1	Vibrio cidicii	Bacteria	Proteobacteria	Gammaproteobacteria	Vibrionales	Vibrionaceae	Vibrio
KYN87296.1	Vibrio cidicii	Bacteria	Proteobacteria	Gammaproteobacteria	Vibrionales	Vibrionaceae	Vibrio
WP_039430401.1	Vibrio navarrensis	Bacteria	Proteobacteria	Gammaproteobacteria	Vibrionales	Vibrionaceae	Vibrio
WP_039435870.1	Vibrio navarrensis	Bacteria	Proteobacteria	Gammaproteobacteria	Vibrionales	Vibrionaceae	Vibrio
WP_039439580.1	Vibrio navarrensis	Bacteria	Proteobacteria	Gammaproteobacteria	Vibrionales	Vibrionaceae	Vibrio
WP_039465158.1	Vibrio navarrensis	Bacteria	Proteobacteria	Gammaproteobacteria	Vibrionales	Vibrionaceae	Vibrio
WP_061895227.1	Vibrio cidicii	Bacteria	Proteobacteria	Gammaproteobacteria	Vibrionales	Vibrionaceae	Vibrio
WP_061897406.1	Vibrio cidicii	Bacteria	Proteobacteria	Gammaproteobacteria	Vibrionales	Vibrionaceae	Vibrio
WP_061899915.1	Vibrio cidicii	Bacteria	Proteobacteria	Gammaproteobacteria	Vibrionales	Vibrionaceae	Vibrio
WP_158134354.1	Vibrio navarrensis	Bacteria	Proteobacteria	Gammaproteobacteria	Vibrionales	Vibrionaceae	Vibrio
WP_172565296.1	Vibrio navarrensis	Bacteria	Proteobacteria	Gammaproteobacteria	Vibrionales	Vibrionaceae	Vibrio
KJR27925.1	Vibrio sp. S234-5	Bacteria	Proteobacteria	Gammaproteobacteria	Vibrionales	Vibrionaceae	Vibrio
WP_045571158.1	Vibrio sp. S234-5	Bacteria	Proteobacteria	Gammaproteobacteria	Vibrionales	Vibrionaceae	Vibrio
AMF93554.1	Vibrio fluvialis	Bacteria	Proteobacteria	Gammaproteobacteria	Vibrionales	Vibrionaceae	Vibrio
AVH32172.1	Vibrio fluvialis	Bacteria	Proteobacteria	Gammaproteobacteria	Vibrionales	Vibrionaceae	Vibrio
EPP19982.1	Vibrio fluvialis PG41	Bacteria	Proteobacteria	Gammaproteobacteria	Vibrionales	Vibrionaceae	Vibrio
EPP26338.1	Vibrio fluvialis I21563	Bacteria	Proteobacteria	Gammaproteobacteria	Vibrionales	Vibrionaceae	Vibrio
KQH91226.1	Vibrio fluvialis	Bacteria	Proteobacteria	Gammaproteobacteria	Vibrionales	Vibrionaceae	Vibrio
NHN74395.1	Vibrio fluvialis	Bacteria	Proteobacteria	Gammaproteobacteria	Vibrionales	Vibrionaceae	Vibrio
QKE35143.1	Vibrio fluvialis	Bacteria	Proteobacteria	Gammaproteobacteria	Vibrionales	Vibrionaceae	Vibrio
SUP20439.1	Vibrio fluvialis	Bacteria	Proteobacteria	Gammaproteobacteria	Vibrionales	Vibrionaceae	Vibrio
TOY92045.1	Vibrio fluvialis	Bacteria	Proteobacteria	Gammaproteobacteria	Vibrionales	Vibrionaceae	Vibrio
TRN10902.1	Vibrio fluvialis	Bacteria	Proteobacteria	Gammaproteobacteria	Vibrionales	Vibrionaceae	Vibrio
TRN12804.1	Vibrio fluvialis	Bacteria	Proteobacteria	Gammaproteobacteria	Vibrionales	Vibrionaceae	Vibrio
WP_032082207.1	Vibrio fluvialis	Bacteria	Proteobacteria	Gammaproteobacteria	Vibrionales	Vibrionaceae	Vibrio
WP_038129762.1	Vibrio fluvialis	Bacteria	Proteobacteria	Gammaproteobacteria	Vibrionales	Vibrionaceae	Vibrio
WP_038156870.1	Vibrio fluvialis	Bacteria	Proteobacteria	Gammaproteobacteria	Vibrionales	Vibrionaceae	Vibrio
WP_044363927.1	Vibrio fluvialis	Bacteria	Proteobacteria	Gammaproteobacteria	Vibrionales	Vibrionaceae	Vibrio
WP_047459053.1	Vibrio fluvialis	Bacteria	Proteobacteria	Gammaproteobacteria	Vibrionales	Vibrionaceae	Vibrio
WP_055452120.1	Vibrio fluvialis	Bacteria	Proteobacteria	Gammaproteobacteria	Vibrionales	Vibrionaceae	Vibrio
WP_061056162.1	Vibrio fluvialis	Bacteria	Proteobacteria	Gammaproteobacteria	Vibrionales	Vibrionaceae	Vibrio
WP_075988171.1	Vibrio fluvialis	Bacteria	Proteobacteria	Gammaproteobacteria	Vibrionales	Vibrionaceae	Vibrio
WP_100268258.1	Vibrio fluvialis	Bacteria	Proteobacteria	Gammaproteobacteria	Vibrionales	Vibrionaceae	Vibrio
WP_104966510.1	Vibrio fluvialis	Bacteria	Proteobacteria	Gammaproteobacteria	Vibrionales	Vibrionaceae	Vibrio
WP_143683180.1	Vibrio fluvialis	Bacteria	Proteobacteria	Gammaproteobacteria	Vibrionales	Vibrionaceae	Vibrio
WP_154184031.1	Vibrio fluvialis	Bacteria	Proteobacteria	Gammaproteobacteria	Vibrionales	Vibrionaceae	Vibrio
WP_158125392.1	Vibrio fluvialis	Bacteria	Proteobacteria	Gammaproteobacteria	Vibrionales	Vibrionaceae	Vibrio
WP_158147142.1	Vibrio fluvialis	Bacteria	Proteobacteria	Gammaproteobacteria	Vibrionales	Vibrionaceae	Vibrio
WP_171933894.1	Vibrio fluvialis	Bacteria	Proteobacteria	Gammaproteobacteria	Vibrionales	Vibrionaceae	Vibrio
WP_172570521.1	Vibrio fluvialis	Bacteria	Proteobacteria	Gammaproteobacteria	Vibrionales	Vibrionaceae	Vibrio
WP_158151743.1	Vibrio fluvialis	Bacteria	Proteobacteria	Gammaproteobacteria	Vibrionales	Vibrionaceae	Vibrio
EDP57708.1	Vibrio sp. AND4	Bacteria	Proteobacteria	Gammaproteobacteria	Vibrionales	Vibrionaceae	Vibrio
WP_009843984.1	Vibrio sp. AND4	Bacteria	Proteobacteria	Gammaproteobacteria	Vibrionales	Vibrionaceae	Vibrio
OAN14107.1	Photobacterium jeanii	Bacteria	Proteobacteria	Gammaproteobacteria	Vibrionales	Vibrionaceae	Photobacterium
PST89935.1	Photobacterium jeanii	Bacteria	Proteobacteria	Gammaproteobacteria	Vibrionales	Vibrionaceae	Photobacterium
WP_084406588.1	Photobacterium jeanii	Bacteria	Proteobacteria	Gammaproteobacteria	Vibrionales	Vibrionaceae	Photobacterium
NOH82927.1	Vibrio sp. 03-59-1	Bacteria	Proteobacteria	Gammaproteobacteria	Vibrionales	Vibrionaceae	Vibrio
OEE76070.1	Vibrio genomosp. F6 str. FF-238	Bacteria	Proteobacteria	Gammaproteobacteria	Vibrionales	Vibrionaceae	Vibrio
RBW64277.1	Vibrionales bacterium C3R12	Bacteria	Proteobacteria	Gammaproteobacteria	Vibrionales	unclassified Vibrionales	.
TKF20648.1	Vibrio genomosp. F6	Bacteria	Proteobacteria	Gammaproteobacteria	Vibrionales	Vibrionaceae	Vibrio
WP_029203532.1	Vibrio genomosp. F6	Bacteria	Proteobacteria	Gammaproteobacteria	Vibrionales	Vibrionaceae	Vibrio
WP_113799206.1	Vibrionales bacterium C3R12	Bacteria	Proteobacteria	Gammaproteobacteria	Vibrionales	unclassified Vibrionales	.
WP_136995554.1	Vibrio genomosp. F6	Bacteria	Proteobacteria	Gammaproteobacteria	Vibrionales	Vibrionaceae	Vibrio
WP_171755930.1	Vibrio sp. 03-59-1	Bacteria	Proteobacteria	Gammaproteobacteria	Vibrionales	Vibrionaceae	Vibrio
NLS12745.1	Vibrio sp. SM6	Bacteria	Proteobacteria	Gammaproteobacteria	Vibrionales	Vibrionaceae	Vibrio
WP_168835845.1	Vibrio sp. SM6	Bacteria	Proteobacteria	Gammaproteobacteria	Vibrionales	Vibrionaceae	Vibrio
NOH97296.1	Vibrio sp. 99-70-13A1	Bacteria	Proteobacteria	Gammaproteobacteria	Vibrionales	Vibrionaceae	Vibrio
WP_137373422.1	Vibrio gallaecicus	Bacteria	Proteobacteria	Gammaproteobacteria	Vibrionales	Vibrionaceae	Vibrio
WP_171735666.1	Vibrio sp. 99-70-13A1	Bacteria	Proteobacteria	Gammaproteobacteria	Vibrionales	Vibrionaceae	Vibrio
KLV00813.1	Photobacterium aphoticum	Bacteria	Proteobacteria	Gammaproteobacteria	Vibrionales	Vibrionaceae	Photobacterium
PSU54646.1	Photobacterium aphoticum	Bacteria	Proteobacteria	Gammaproteobacteria	Vibrionales	Vibrionaceae	Photobacterium
WP_047874516.1	Photobacterium aphoticum	Bacteria	Proteobacteria	Gammaproteobacteria	Vibrionales	Vibrionaceae	Photobacterium
NAW68973.1	Vibrio sp. V28_P6S34P95	Bacteria	Proteobacteria	Gammaproteobacteria	Vibrionales	Vibrionaceae	Vibrio
NAX04228.1	Vibrio sp. V30_P3S12P165	Bacteria	Proteobacteria	Gammaproteobacteria	Vibrionales	Vibrionaceae	Vibrio
NAX38848.1	Vibrio sp. V27_P1S3P104	Bacteria	Proteobacteria	Gammaproteobacteria	Vibrionales	Vibrionaceae	Vibrio
NNN45914.1	Vibrio sp. 1-1(7)	Bacteria	Proteobacteria	Gammaproteobacteria	Vibrionales	Vibrionaceae	Vibrio
NNN73743.1	Vibrio sp. 12-2(3-a)	Bacteria	Proteobacteria	Gammaproteobacteria	Vibrionales	Vibrionaceae	Vibrio
WP_161433828.1	unclassified Vibrio	Bacteria	Proteobacteria	Gammaproteobacteria	Vibrionales	Vibrionaceae	Vibrio
WP_170887820.1	unclassified Vibrio	Bacteria	Proteobacteria	Gammaproteobacteria	Vibrionales	Vibrionaceae	Vibrio
WP_137355439.1	Vibrio profundi	Bacteria	Proteobacteria	Gammaproteobacteria	Vibrionales	Vibrionaceae	Vibrio
KAB0290532.1	Vibrio fortis	Bacteria	Proteobacteria	Gammaproteobacteria	Vibrionales	Vibrionaceae	Vibrio
KAB0302832.1	Vibrio fortis	Bacteria	Proteobacteria	Gammaproteobacteria	Vibrionales	Vibrionaceae	Vibrio
KDN28076.1	Vibrio fortis	Bacteria	Proteobacteria	Gammaproteobacteria	Vibrionales	Vibrionaceae	Vibrio
QFT10713.1	Vibrio sp. THAF190c	Bacteria	Proteobacteria	Gammaproteobacteria	Vibrionales	Vibrionaceae	Vibrio
WP_032551524.1	Vibrio fortis	Bacteria	Proteobacteria	Gammaproteobacteria	Vibrionales	Vibrionaceae	Vibrio
WP_150869234.1	Vibrio fortis	Bacteria	Proteobacteria	Gammaproteobacteria	Vibrionales	Vibrionaceae	Vibrio
WP_150893529.1	Vibrio fortis	Bacteria	Proteobacteria	Gammaproteobacteria	Vibrionales	Vibrionaceae	Vibrio
WP_152469256.1	Vibrio sp. THAF190c	Bacteria	Proteobacteria	Gammaproteobacteria	Vibrionales	Vibrionaceae	Vibrio
NVC64417.1	Vibrio sp. 05-20-BW147	Bacteria	Proteobacteria	Gammaproteobacteria	Vibrionales	Vibrionaceae	Vibrio
WP_176299205.1	Vibrio sp. 05-20-BW147	Bacteria	Proteobacteria	Gammaproteobacteria	Vibrionales	Vibrionaceae	Vibrio
SDH25711.1	Vibrio xiamenensis	Bacteria	Proteobacteria	Gammaproteobacteria	Vibrionales	Vibrionaceae	Vibrio
WP_093273651.1	Vibrio xiamenensis	Bacteria	Proteobacteria	Gammaproteobacteria	Vibrionales	Vibrionaceae	Vibrio
PMH41215.1	Vibrio sp. 10N.286.49.B3	Bacteria	Proteobacteria	Gammaproteobacteria	Vibrionales	Vibrionaceae	Vibrio
WP_102565251.1	Vibrio sp. 10N.286.49.B3	Bacteria	Proteobacteria	Gammaproteobacteria	Vibrionales	Vibrionaceae	Vibrio
HBV75107.1	Vibrio sp.	Bacteria	Proteobacteria	Gammaproteobacteria	Vibrionales	Vibrionaceae	Vibrio
RCS72546.1	Vibrio casei	Bacteria	Proteobacteria	Gammaproteobacteria	Vibrionales	Vibrionaceae	Vibrio
SJN36070.1	Vibrio casei	Bacteria	Proteobacteria	Gammaproteobacteria	Vibrionales	Vibrionaceae	Vibrio
WP_086961850.1	Vibrio casei	Bacteria	Proteobacteria	Gammaproteobacteria	Vibrionales	Vibrionaceae	Vibrio
PKF78568.1	Vibrio sp. vnigr-6D03	Bacteria	Proteobacteria	Gammaproteobacteria	Vibrionales	Vibrionaceae	Vibrio
RTZ21106.1	Vibrio penaeicida	Bacteria	Proteobacteria	Gammaproteobacteria	Vibrionales	Vibrionaceae	Vibrio
WP_101113263.1	Vibrio sp. vnigr-6D03	Bacteria	Proteobacteria	Gammaproteobacteria	Vibrionales	Vibrionaceae	Vibrio
WP_104399925.1	Vibrio penaeicida	Bacteria	Proteobacteria	Gammaproteobacteria	Vibrionales	Vibrionaceae	Vibrio
WP_126609001.1	Vibrio penaeicida	Bacteria	Proteobacteria	Gammaproteobacteria	Vibrionales	Vibrionaceae	Vibrio
NGZ65611.1	Vibrio aestuarianus	Bacteria	Proteobacteria	Gammaproteobacteria	Vibrionales	Vibrionaceae	Vibrio
WP_171979563.1	Vibrio aestuarianus	Bacteria	Proteobacteria	Gammaproteobacteria	Vibrionales	Vibrionaceae	Vibrio
KOE81159.1	Vibrio alginolyticus	Bacteria	Proteobacteria	Gammaproteobacteria	Vibrionales	Vibrionaceae	Vibrio
NGZ12225.1	Vibrio aestuarianus	Bacteria	Proteobacteria	Gammaproteobacteria	Vibrionales	Vibrionaceae	Vibrio
NGZ15861.1	Vibrio aestuarianus	Bacteria	Proteobacteria	Gammaproteobacteria	Vibrionales	Vibrionaceae	Vibrio
NGZ62001.1	Vibrio aestuarianus	Bacteria	Proteobacteria	Gammaproteobacteria	Vibrionales	Vibrionaceae	Vibrio
NGZ91120.1	Vibrio aestuarianus	Bacteria	Proteobacteria	Gammaproteobacteria	Vibrionales	Vibrionaceae	Vibrio
NKZ46652.1	Vibrio aestuarianus subsp. francensis	Bacteria	Proteobacteria	Gammaproteobacteria	Vibrionales	Vibrionaceae	Vibrio
NKZ48373.1	Vibrio aestuarianus	Bacteria	Proteobacteria	Gammaproteobacteria	Vibrionales	Vibrionaceae	Vibrio
NLS50471.1	Vibrio aestuarianus subsp. francensis	Bacteria	Proteobacteria	Gammaproteobacteria	Vibrionales	Vibrionaceae	Vibrio
NLS58824.1	Vibrio aestuarianus subsp. francensis	Bacteria	Proteobacteria	Gammaproteobacteria	Vibrionales	Vibrionaceae	Vibrio
NLS65725.1	Vibrio aestuarianus subsp. francensis	Bacteria	Proteobacteria	Gammaproteobacteria	Vibrionales	Vibrionaceae	Vibrio
NLS82369.1	Vibrio aestuarianus subsp. francensis	Bacteria	Proteobacteria	Gammaproteobacteria	Vibrionales	Vibrionaceae	Vibrio
NOI61239.1	Vibrio aestuarianus	Bacteria	Proteobacteria	Gammaproteobacteria	Vibrionales	Vibrionaceae	Vibrio
WP_053311286.1	Vibrio alginolyticus	Bacteria	Proteobacteria	Gammaproteobacteria	Vibrionales	Vibrionaceae	Vibrio
WP_168523256.1	Vibrio aestuarianus	Bacteria	Proteobacteria	Gammaproteobacteria	Vibrionales	Vibrionaceae	Vibrio
WP_168786812.1	Vibrio aestuarianus	Bacteria	Proteobacteria	Gammaproteobacteria	Vibrionales	Vibrionaceae	Vibrio
WP_172531786.1	Vibrio aestuarianus	Bacteria	Proteobacteria	Gammaproteobacteria	Vibrionales	Vibrionaceae	Vibrio
WP_176245400.1	Vibrio aestuarianus	Bacteria	Proteobacteria	Gammaproteobacteria	Vibrionales	Vibrionaceae	Vibrio
WP_176312899.1	Vibrio aestuarianus	Bacteria	Proteobacteria	Gammaproteobacteria	Vibrionales	Vibrionaceae	Vibrio
AEX23038.1	Vibrio sp. EJY3	Bacteria	Proteobacteria	Gammaproteobacteria	Vibrionales	Vibrionaceae	Vibrio
ALR14718.1	Vibrio natriegens NBRC 15636 = ATCC 14048 = DSM 759	Bacteria	Proteobacteria	Gammaproteobacteria	Vibrionales	Vibrionaceae	Vibrio
ANQ13416.1	Vibrio natriegens NBRC 15636 = ATCC 14048 = DSM 759	Bacteria	Proteobacteria	Gammaproteobacteria	Vibrionales	Vibrionaceae	Vibrio
ANQ17907.1	Vibrio natriegens	Bacteria	Proteobacteria	Gammaproteobacteria	Vibrionales	Vibrionaceae	Vibrio
ANQ22515.1	Vibrio natriegens	Bacteria	Proteobacteria	Gammaproteobacteria	Vibrionales	Vibrionaceae	Vibrio
ANQ27219.1	Vibrio natriegens	Bacteria	Proteobacteria	Gammaproteobacteria	Vibrionales	Vibrionaceae	Vibrio
AXT71735.1	Vibrio sp. dhg	Bacteria	Proteobacteria	Gammaproteobacteria	Vibrionales	Vibrionaceae	Vibrio
EPM41305.1	Vibrio natriegens NBRC 15636 = ATCC 14048 = DSM 759	Bacteria	Proteobacteria	Gammaproteobacteria	Vibrionales	Vibrionaceae	Vibrio
NVC93479.1	Vibrio natriegens	Bacteria	Proteobacteria	Gammaproteobacteria	Vibrionales	Vibrionaceae	Vibrio
WP_014232908.1	Vibrio sp. EJY3	Bacteria	Proteobacteria	Gammaproteobacteria	Vibrionales	Vibrionaceae	Vibrio
WP_020333918.1	Vibrio natriegens	Bacteria	Proteobacteria	Gammaproteobacteria	Vibrionales	Vibrionaceae	Vibrio
WP_065297342.1	Vibrio natriegens	Bacteria	Proteobacteria	Gammaproteobacteria	Vibrionales	Vibrionaceae	Vibrio
WP_065300161.1	Vibrio natriegens	Bacteria	Proteobacteria	Gammaproteobacteria	Vibrionales	Vibrionaceae	Vibrio
WP_065302845.1	Vibrio natriegens	Bacteria	Proteobacteria	Gammaproteobacteria	Vibrionales	Vibrionaceae	Vibrio
WP_118119315.1	Vibrio sp. dhg	Bacteria	Proteobacteria	Gammaproteobacteria	Vibrionales	Vibrionaceae	Vibrio
WP_176291573.1	Vibrio natriegens	Bacteria	Proteobacteria	Gammaproteobacteria	Vibrionales	Vibrionaceae	Vibrio
OCH78722.1	Vibrio genomosp. F10	Bacteria	Proteobacteria	Gammaproteobacteria	Vibrionales	Vibrionaceae	Vibrio
OEE34122.1	Vibrio genomosp. F10 str. ZF-129	Bacteria	Proteobacteria	Gammaproteobacteria	Vibrionales	Vibrionaceae	Vibrio
OEE93223.1	Vibrio genomosp. F10 str. 9ZC157	Bacteria	Proteobacteria	Gammaproteobacteria	Vibrionales	Vibrionaceae	Vibrio
OEF04131.1	Vibrio genomosp. F10 str. 9ZB36	Bacteria	Proteobacteria	Gammaproteobacteria	Vibrionales	Vibrionaceae	Vibrio
OEF12731.1	Vibrio genomosp. F10 str. 9ZD137	Bacteria	Proteobacteria	Gammaproteobacteria	Vibrionales	Vibrionaceae	Vibrio
WP_017036703.1	Vibrio genomosp. F10	Bacteria	Proteobacteria	Gammaproteobacteria	Vibrionales	Vibrionaceae	Vibrio
WP_017037204.1	Vibrio genomosp. F10	Bacteria	Proteobacteria	Gammaproteobacteria	Vibrionales	Vibrionaceae	Vibrio
WP_017040795.1	Vibrio genomosp. F10	Bacteria	Proteobacteria	Gammaproteobacteria	Vibrionales	Vibrionaceae	Vibrio
MQE13180.1	Vibrio parahaemolyticus	Bacteria	Proteobacteria	Gammaproteobacteria	Vibrionales	Vibrionaceae	Vibrio
MQE83753.1	Vibrio parahaemolyticus	Bacteria	Proteobacteria	Gammaproteobacteria	Vibrionales	Vibrionaceae	Vibrio
MQF13209.1	Vibrio parahaemolyticus	Bacteria	Proteobacteria	Gammaproteobacteria	Vibrionales	Vibrionaceae	Vibrio
TOF24851.1	Vibrio parahaemolyticus	Bacteria	Proteobacteria	Gammaproteobacteria	Vibrionales	Vibrionaceae	Vibrio
TPA89972.1	Vibrio parahaemolyticus	Bacteria	Proteobacteria	Gammaproteobacteria	Vibrionales	Vibrionaceae	Vibrio
WP_140256449.1	Vibrio parahaemolyticus	Bacteria	Proteobacteria	Gammaproteobacteria	Vibrionales	Vibrionaceae	Vibrio
WP_140370251.1	Vibrio parahaemolyticus	Bacteria	Proteobacteria	Gammaproteobacteria	Vibrionales	Vibrionaceae	Vibrio
AGQ97675.1	Vibrio parahaemolyticus O1:K33 str. CDC_K4557	Bacteria	Proteobacteria	Gammaproteobacteria	Vibrionales	Vibrionaceae	Vibrio
AHJ00527.1	Vibrio parahaemolyticus UCM-V493	Bacteria	Proteobacteria	Gammaproteobacteria	Vibrionales	Vibrionaceae	Vibrio
ANB96039.1	Vibrio parahaemolyticus	Bacteria	Proteobacteria	Gammaproteobacteria	Vibrionales	Vibrionaceae	Vibrio
ANQ55228.1	Vibrio parahaemolyticus	Bacteria	Proteobacteria	Gammaproteobacteria	Vibrionales	Vibrionaceae	Vibrio
ANZ11017.1	Vibrio parahaemolyticus	Bacteria	Proteobacteria	Gammaproteobacteria	Vibrionales	Vibrionaceae	Vibrio
APC88383.1	Vibrio parahaemolyticus	Bacteria	Proteobacteria	Gammaproteobacteria	Vibrionales	Vibrionaceae	Vibrio
ASO15061.1	Vibrio parahaemolyticus	Bacteria	Proteobacteria	Gammaproteobacteria	Vibrionales	Vibrionaceae	Vibrio
ATI47271.1	Vibrio parahaemolyticus	Bacteria	Proteobacteria	Gammaproteobacteria	Vibrionales	Vibrionaceae	Vibrio
AVW96135.1	Vibrio parahaemolyticus	Bacteria	Proteobacteria	Gammaproteobacteria	Vibrionales	Vibrionaceae	Vibrio
AWA90453.1	Vibrio parahaemolyticus	Bacteria	Proteobacteria	Gammaproteobacteria	Vibrionales	Vibrionaceae	Vibrio
AWG82931.1	Vibrio parahaemolyticus	Bacteria	Proteobacteria	Gammaproteobacteria	Vibrionales	Vibrionaceae	Vibrio
AYF14273.1	Vibrio parahaemolyticus	Bacteria	Proteobacteria	Gammaproteobacteria	Vibrionales	Vibrionaceae	Vibrio
EDM59059.1	Vibrio parahaemolyticus AQ3810	Bacteria	Proteobacteria	Gammaproteobacteria	Vibrionales	Vibrionaceae	Vibrio
EFO35068.1	Vibrio parahaemolyticus Peru-466	Bacteria	Proteobacteria	Gammaproteobacteria	Vibrionales	Vibrionaceae	Vibrio
EFO39305.1	Vibrio parahaemolyticus AN-5034	Bacteria	Proteobacteria	Gammaproteobacteria	Vibrionales	Vibrionaceae	Vibrio
EFO44122.1	Vibrio parahaemolyticus AQ4037	Bacteria	Proteobacteria	Gammaproteobacteria	Vibrionales	Vibrionaceae	Vibrio
EFO48607.1	Vibrio parahaemolyticus K5030	Bacteria	Proteobacteria	Gammaproteobacteria	Vibrionales	Vibrionaceae	Vibrio
EQL90041.1	Vibrio parahaemolyticus VP2007-095	Bacteria	Proteobacteria	Gammaproteobacteria	Vibrionales	Vibrionaceae	Vibrio
EQL94142.1	Vibrio parahaemolyticus VP250	Bacteria	Proteobacteria	Gammaproteobacteria	Vibrionales	Vibrionaceae	Vibrio
EQM43271.1	Vibrio parahaemolyticus VPCR-2010	Bacteria	Proteobacteria	Gammaproteobacteria	Vibrionales	Vibrionaceae	Vibrio
EQM47583.1	Vibrio parahaemolyticus 949	Bacteria	Proteobacteria	Gammaproteobacteria	Vibrionales	Vibrionaceae	Vibrio
ETT15526.1	Vibrio parahaemolyticus 50	Bacteria	Proteobacteria	Gammaproteobacteria	Vibrionales	Vibrionaceae	Vibrio
ETX55721.1	Vibrio parahaemolyticus IDH02189	Bacteria	Proteobacteria	Gammaproteobacteria	Vibrionales	Vibrionaceae	Vibrio
ETZ08690.1	Vibrio parahaemolyticus M0605	Bacteria	Proteobacteria	Gammaproteobacteria	Vibrionales	Vibrionaceae	Vibrio
EUC23996.1	Vibrio parahaemolyticus 861	Bacteria	Proteobacteria	Gammaproteobacteria	Vibrionales	Vibrionaceae	Vibrio
EUD14116.1	Vibrio parahaemolyticus EKP-026	Bacteria	Proteobacteria	Gammaproteobacteria	Vibrionales	Vibrionaceae	Vibrio
EVT79586.1	Vibrio parahaemolyticus V14/01	Bacteria	Proteobacteria	Gammaproteobacteria	Vibrionales	Vibrionaceae	Vibrio
EXJ29339.1	Vibrio parahaemolyticus VPTS-2009	Bacteria	Proteobacteria	Gammaproteobacteria	Vibrionales	Vibrionaceae	Vibrio
EXJ34021.1	Vibrio parahaemolyticus VP-48	Bacteria	Proteobacteria	Gammaproteobacteria	Vibrionales	Vibrionaceae	Vibrio
EXJ35424.1	Vibrio parahaemolyticus VPCR-2009	Bacteria	Proteobacteria	Gammaproteobacteria	Vibrionales	Vibrionaceae	Vibrio
KFE95939.1	Vibrio parahaemolyticus	Bacteria	Proteobacteria	Gammaproteobacteria	Vibrionales	Vibrionaceae	Vibrio
KHF03515.1	Vibrio parahaemolyticus	Bacteria	Proteobacteria	Gammaproteobacteria	Vibrionales	Vibrionaceae	Vibrio
KHF19645.1	Vibrio parahaemolyticus	Bacteria	Proteobacteria	Gammaproteobacteria	Vibrionales	Vibrionaceae	Vibrio
KIT23534.1	Vibrio parahaemolyticus EN2910	Bacteria	Proteobacteria	Gammaproteobacteria	Vibrionales	Vibrionaceae	Vibrio
KIT28352.1	Vibrio parahaemolyticus VP766	Bacteria	Proteobacteria	Gammaproteobacteria	Vibrionales	Vibrionaceae	Vibrio
KIT39617.1	Vibrio parahaemolyticus 3644	Bacteria	Proteobacteria	Gammaproteobacteria	Vibrionales	Vibrionaceae	Vibrio
KIT43779.1	Vibrio parahaemolyticus 49	Bacteria	Proteobacteria	Gammaproteobacteria	Vibrionales	Vibrionaceae	Vibrio
KIT53286.1	Vibrio parahaemolyticus 901128	Bacteria	Proteobacteria	Gammaproteobacteria	Vibrionales	Vibrionaceae	Vibrio
KIT55268.1	Vibrio parahaemolyticus EN9701121	Bacteria	Proteobacteria	Gammaproteobacteria	Vibrionales	Vibrionaceae	Vibrio
KJR25267.1	Vibrio parahaemolyticus	Bacteria	Proteobacteria	Gammaproteobacteria	Vibrionales	Vibrionaceae	Vibrio
KKC67654.1	Vibrio parahaemolyticus	Bacteria	Proteobacteria	Gammaproteobacteria	Vibrionales	Vibrionaceae	Vibrio
KKC70579.1	Vibrio parahaemolyticus	Bacteria	Proteobacteria	Gammaproteobacteria	Vibrionales	Vibrionaceae	Vibrio
KKC80535.1	Vibrio parahaemolyticus	Bacteria	Proteobacteria	Gammaproteobacteria	Vibrionales	Vibrionaceae	Vibrio
KKC84236.1	Vibrio parahaemolyticus	Bacteria	Proteobacteria	Gammaproteobacteria	Vibrionales	Vibrionaceae	Vibrio
KKC95950.1	Vibrio parahaemolyticus	Bacteria	Proteobacteria	Gammaproteobacteria	Vibrionales	Vibrionaceae	Vibrio
KKX70129.1	Vibrio parahaemolyticus	Bacteria	Proteobacteria	Gammaproteobacteria	Vibrionales	Vibrionaceae	Vibrio
KKZ07859.1	Vibrio parahaemolyticus	Bacteria	Proteobacteria	Gammaproteobacteria	Vibrionales	Vibrionaceae	Vibrio
KLI86223.1	Vibrio parahaemolyticus	Bacteria	Proteobacteria	Gammaproteobacteria	Vibrionales	Vibrionaceae	Vibrio
KOE77167.1	Vibrio parahaemolyticus	Bacteria	Proteobacteria	Gammaproteobacteria	Vibrionales	Vibrionaceae	Vibrio
KOE89949.1	Vibrio parahaemolyticus	Bacteria	Proteobacteria	Gammaproteobacteria	Vibrionales	Vibrionaceae	Vibrio
KOE95845.1	Vibrio parahaemolyticus	Bacteria	Proteobacteria	Gammaproteobacteria	Vibrionales	Vibrionaceae	Vibrio
KOF33074.1	Vibrio parahaemolyticus	Bacteria	Proteobacteria	Gammaproteobacteria	Vibrionales	Vibrionaceae	Vibrio
KOF42588.1	Vibrio parahaemolyticus	Bacteria	Proteobacteria	Gammaproteobacteria	Vibrionales	Vibrionaceae	Vibrio
KOF46390.1	Vibrio parahaemolyticus	Bacteria	Proteobacteria	Gammaproteobacteria	Vibrionales	Vibrionaceae	Vibrio
KOF46780.1	Vibrio parahaemolyticus	Bacteria	Proteobacteria	Gammaproteobacteria	Vibrionales	Vibrionaceae	Vibrio
KON55804.1	Vibrio parahaemolyticus	Bacteria	Proteobacteria	Gammaproteobacteria	Vibrionales	Vibrionaceae	Vibrio
KOY25272.1	Vibrio parahaemolyticus	Bacteria	Proteobacteria	Gammaproteobacteria	Vibrionales	Vibrionaceae	Vibrio
KOY36674.1	Vibrio parahaemolyticus	Bacteria	Proteobacteria	Gammaproteobacteria	Vibrionales	Vibrionaceae	Vibrio
KWU31751.1	Vibrio parahaemolyticus	Bacteria	Proteobacteria	Gammaproteobacteria	Vibrionales	Vibrionaceae	Vibrio
KXZ11183.1	Vibrio parahaemolyticus	Bacteria	Proteobacteria	Gammaproteobacteria	Vibrionales	Vibrionaceae	Vibrio
KYX31176.1	Vibrio parahaemolyticus	Bacteria	Proteobacteria	Gammaproteobacteria	Vibrionales	Vibrionaceae	Vibrio
KYX39046.1	Vibrio parahaemolyticus	Bacteria	Proteobacteria	Gammaproteobacteria	Vibrionales	Vibrionaceae	Vibrio
KYX68645.1	Vibrio parahaemolyticus	Bacteria	Proteobacteria	Gammaproteobacteria	Vibrionales	Vibrionaceae	Vibrio
KYY04495.1	Vibrio parahaemolyticus	Bacteria	Proteobacteria	Gammaproteobacteria	Vibrionales	Vibrionaceae	Vibrio
KYY09471.1	Vibrio parahaemolyticus	Bacteria	Proteobacteria	Gammaproteobacteria	Vibrionales	Vibrionaceae	Vibrio
KYY51465.1	Vibrio parahaemolyticus	Bacteria	Proteobacteria	Gammaproteobacteria	Vibrionales	Vibrionaceae	Vibrio
KYY60093.1	Vibrio parahaemolyticus	Bacteria	Proteobacteria	Gammaproteobacteria	Vibrionales	Vibrionaceae	Vibrio
KYY87590.1	Vibrio parahaemolyticus	Bacteria	Proteobacteria	Gammaproteobacteria	Vibrionales	Vibrionaceae	Vibrio
KYZ32837.1	Vibrio parahaemolyticus	Bacteria	Proteobacteria	Gammaproteobacteria	Vibrionales	Vibrionaceae	Vibrio
MQC21267.1	Vibrio parahaemolyticus	Bacteria	Proteobacteria	Gammaproteobacteria	Vibrionales	Vibrionaceae	Vibrio
MQC28339.1	Vibrio parahaemolyticus	Bacteria	Proteobacteria	Gammaproteobacteria	Vibrionales	Vibrionaceae	Vibrio
MQC33218.1	Vibrio parahaemolyticus	Bacteria	Proteobacteria	Gammaproteobacteria	Vibrionales	Vibrionaceae	Vibrio
MQC38101.1	Vibrio parahaemolyticus	Bacteria	Proteobacteria	Gammaproteobacteria	Vibrionales	Vibrionaceae	Vibrio
MQC42878.1	Vibrio parahaemolyticus	Bacteria	Proteobacteria	Gammaproteobacteria	Vibrionales	Vibrionaceae	Vibrio
MQC54220.1	Vibrio parahaemolyticus	Bacteria	Proteobacteria	Gammaproteobacteria	Vibrionales	Vibrionaceae	Vibrio
MQC63204.1	Vibrio parahaemolyticus	Bacteria	Proteobacteria	Gammaproteobacteria	Vibrionales	Vibrionaceae	Vibrio
MQC83509.1	Vibrio parahaemolyticus	Bacteria	Proteobacteria	Gammaproteobacteria	Vibrionales	Vibrionaceae	Vibrio
MQD12379.1	Vibrio parahaemolyticus	Bacteria	Proteobacteria	Gammaproteobacteria	Vibrionales	Vibrionaceae	Vibrio
MUT56149.1	Vibrio parahaemolyticus	Bacteria	Proteobacteria	Gammaproteobacteria	Vibrionales	Vibrionaceae	Vibrio
NCN14324.1	Vibrio parahaemolyticus	Bacteria	Proteobacteria	Gammaproteobacteria	Vibrionales	Vibrionaceae	Vibrio
NCN18649.1	Vibrio parahaemolyticus	Bacteria	Proteobacteria	Gammaproteobacteria	Vibrionales	Vibrionaceae	Vibrio
NCO05950.1	Vibrio parahaemolyticus	Bacteria	Proteobacteria	Gammaproteobacteria	Vibrionales	Vibrionaceae	Vibrio
NMS09206.1	Vibrio parahaemolyticus	Bacteria	Proteobacteria	Gammaproteobacteria	Vibrionales	Vibrionaceae	Vibrio
NMS16642.1	Vibrio parahaemolyticus	Bacteria	Proteobacteria	Gammaproteobacteria	Vibrionales	Vibrionaceae	Vibrio
NMS39224.1	Vibrio parahaemolyticus	Bacteria	Proteobacteria	Gammaproteobacteria	Vibrionales	Vibrionaceae	Vibrio
NMS65869.1	Vibrio parahaemolyticus	Bacteria	Proteobacteria	Gammaproteobacteria	Vibrionales	Vibrionaceae	Vibrio
NMU77521.1	Vibrio parahaemolyticus	Bacteria	Proteobacteria	Gammaproteobacteria	Vibrionales	Vibrionaceae	Vibrio
NNU12295.1	Vibrio parahaemolyticus	Bacteria	Proteobacteria	Gammaproteobacteria	Vibrionales	Vibrionaceae	Vibrio
NVC28027.1	Vibrio parahaemolyticus	Bacteria	Proteobacteria	Gammaproteobacteria	Vibrionales	Vibrionaceae	Vibrio
NVJ66656.1	Gammaproteobacteria bacterium	Bacteria	Proteobacteria	Gammaproteobacteria	.	.	.
NWJ64129.1	Vibrio parahaemolyticus	Bacteria	Proteobacteria	Gammaproteobacteria	Vibrionales	Vibrionaceae	Vibrio
NWK15339.1	Vibrio parahaemolyticus	Bacteria	Proteobacteria	Gammaproteobacteria	Vibrionales	Vibrionaceae	Vibrio
NYU23490.1	Vibrio parahaemolyticus	Bacteria	Proteobacteria	Gammaproteobacteria	Vibrionales	Vibrionaceae	Vibrio
OAR30400.1	Vibrio parahaemolyticus	Bacteria	Proteobacteria	Gammaproteobacteria	Vibrionales	Vibrionaceae	Vibrio
OAR33780.1	Vibrio parahaemolyticus	Bacteria	Proteobacteria	Gammaproteobacteria	Vibrionales	Vibrionaceae	Vibrio
OAR37564.1	Vibrio parahaemolyticus	Bacteria	Proteobacteria	Gammaproteobacteria	Vibrionales	Vibrionaceae	Vibrio
OAR50096.1	Vibrio parahaemolyticus	Bacteria	Proteobacteria	Gammaproteobacteria	Vibrionales	Vibrionaceae	Vibrio
OAR68623.1	Vibrio parahaemolyticus	Bacteria	Proteobacteria	Gammaproteobacteria	Vibrionales	Vibrionaceae	Vibrio
OCP82872.1	Vibrio parahaemolyticus	Bacteria	Proteobacteria	Gammaproteobacteria	Vibrionales	Vibrionaceae	Vibrio
OCQ04680.1	Vibrio parahaemolyticus	Bacteria	Proteobacteria	Gammaproteobacteria	Vibrionales	Vibrionaceae	Vibrio
ODA47312.1	Vibrio parahaemolyticus	Bacteria	Proteobacteria	Gammaproteobacteria	Vibrionales	Vibrionaceae	Vibrio
ODW49753.1	Vibrio parahaemolyticus	Bacteria	Proteobacteria	Gammaproteobacteria	Vibrionales	Vibrionaceae	Vibrio
ODW63463.1	Vibrio parahaemolyticus	Bacteria	Proteobacteria	Gammaproteobacteria	Vibrionales	Vibrionaceae	Vibrio
ODW78041.1	Vibrio parahaemolyticus	Bacteria	Proteobacteria	Gammaproteobacteria	Vibrionales	Vibrionaceae	Vibrio
ODW92054.1	Vibrio parahaemolyticus	Bacteria	Proteobacteria	Gammaproteobacteria	Vibrionales	Vibrionaceae	Vibrio
ODW94821.1	Vibrio parahaemolyticus	Bacteria	Proteobacteria	Gammaproteobacteria	Vibrionales	Vibrionaceae	Vibrio
ODX01287.1	Vibrio parahaemolyticus	Bacteria	Proteobacteria	Gammaproteobacteria	Vibrionales	Vibrionaceae	Vibrio
ODX01942.1	Vibrio parahaemolyticus	Bacteria	Proteobacteria	Gammaproteobacteria	Vibrionales	Vibrionaceae	Vibrio
ODX13866.1	Vibrio parahaemolyticus	Bacteria	Proteobacteria	Gammaproteobacteria	Vibrionales	Vibrionaceae	Vibrio
ODX14908.1	Vibrio parahaemolyticus	Bacteria	Proteobacteria	Gammaproteobacteria	Vibrionales	Vibrionaceae	Vibrio
ODX20897.1	Vibrio parahaemolyticus	Bacteria	Proteobacteria	Gammaproteobacteria	Vibrionales	Vibrionaceae	Vibrio
ODX26105.1	Vibrio parahaemolyticus	Bacteria	Proteobacteria	Gammaproteobacteria	Vibrionales	Vibrionaceae	Vibrio
ODX37964.1	Vibrio parahaemolyticus	Bacteria	Proteobacteria	Gammaproteobacteria	Vibrionales	Vibrionaceae	Vibrio
ODX47941.1	Vibrio parahaemolyticus	Bacteria	Proteobacteria	Gammaproteobacteria	Vibrionales	Vibrionaceae	Vibrio
ODX51961.1	Vibrio parahaemolyticus	Bacteria	Proteobacteria	Gammaproteobacteria	Vibrionales	Vibrionaceae	Vibrio
ODX62921.1	Vibrio parahaemolyticus	Bacteria	Proteobacteria	Gammaproteobacteria	Vibrionales	Vibrionaceae	Vibrio
ODX67747.1	Vibrio parahaemolyticus	Bacteria	Proteobacteria	Gammaproteobacteria	Vibrionales	Vibrionaceae	Vibrio
ODX72658.1	Vibrio parahaemolyticus	Bacteria	Proteobacteria	Gammaproteobacteria	Vibrionales	Vibrionaceae	Vibrio
ODX78854.1	Vibrio parahaemolyticus	Bacteria	Proteobacteria	Gammaproteobacteria	Vibrionales	Vibrionaceae	Vibrio
ODX83974.1	Vibrio parahaemolyticus	Bacteria	Proteobacteria	Gammaproteobacteria	Vibrionales	Vibrionaceae	Vibrio
ODZ05676.1	Vibrio parahaemolyticus	Bacteria	Proteobacteria	Gammaproteobacteria	Vibrionales	Vibrionaceae	Vibrio
ODZ27193.1	Vibrio parahaemolyticus	Bacteria	Proteobacteria	Gammaproteobacteria	Vibrionales	Vibrionaceae	Vibrio
ODZ32502.1	Vibrio parahaemolyticus	Bacteria	Proteobacteria	Gammaproteobacteria	Vibrionales	Vibrionaceae	Vibrio
ODZ36962.1	Vibrio parahaemolyticus	Bacteria	Proteobacteria	Gammaproteobacteria	Vibrionales	Vibrionaceae	Vibrio
ODZ39747.1	Vibrio parahaemolyticus	Bacteria	Proteobacteria	Gammaproteobacteria	Vibrionales	Vibrionaceae	Vibrio
ODZ56813.1	Vibrio parahaemolyticus	Bacteria	Proteobacteria	Gammaproteobacteria	Vibrionales	Vibrionaceae	Vibrio
ODZ87128.1	Vibrio parahaemolyticus	Bacteria	Proteobacteria	Gammaproteobacteria	Vibrionales	Vibrionaceae	Vibrio
OEA01375.1	Vibrio parahaemolyticus	Bacteria	Proteobacteria	Gammaproteobacteria	Vibrionales	Vibrionaceae	Vibrio
OEA02012.1	Vibrio parahaemolyticus	Bacteria	Proteobacteria	Gammaproteobacteria	Vibrionales	Vibrionaceae	Vibrio
OEA58613.1	Vibrio parahaemolyticus	Bacteria	Proteobacteria	Gammaproteobacteria	Vibrionales	Vibrionaceae	Vibrio
OEA72649.1	Vibrio parahaemolyticus	Bacteria	Proteobacteria	Gammaproteobacteria	Vibrionales	Vibrionaceae	Vibrio
OEA79045.1	Vibrio parahaemolyticus	Bacteria	Proteobacteria	Gammaproteobacteria	Vibrionales	Vibrionaceae	Vibrio
OEB12607.1	Vibrio parahaemolyticus	Bacteria	Proteobacteria	Gammaproteobacteria	Vibrionales	Vibrionaceae	Vibrio
OHX56525.1	Vibrio parahaemolyticus	Bacteria	Proteobacteria	Gammaproteobacteria	Vibrionales	Vibrionaceae	Vibrio
OKA70336.1	Vibrio parahaemolyticus	Bacteria	Proteobacteria	Gammaproteobacteria	Vibrionales	Vibrionaceae	Vibrio
OKY30232.1	Vibrio parahaemolyticus	Bacteria	Proteobacteria	Gammaproteobacteria	Vibrionales	Vibrionaceae	Vibrio
OKY44464.1	Vibrio parahaemolyticus	Bacteria	Proteobacteria	Gammaproteobacteria	Vibrionales	Vibrionaceae	Vibrio
OLF45120.1	Vibrio parahaemolyticus	Bacteria	Proteobacteria	Gammaproteobacteria	Vibrionales	Vibrionaceae	Vibrio
OOX30351.1	Vibrio parahaemolyticus	Bacteria	Proteobacteria	Gammaproteobacteria	Vibrionales	Vibrionaceae	Vibrio
OOX43256.1	Vibrio parahaemolyticus	Bacteria	Proteobacteria	Gammaproteobacteria	Vibrionales	Vibrionaceae	Vibrio
OOX52809.1	Vibrio parahaemolyticus	Bacteria	Proteobacteria	Gammaproteobacteria	Vibrionales	Vibrionaceae	Vibrio
OOX55208.1	Vibrio parahaemolyticus	Bacteria	Proteobacteria	Gammaproteobacteria	Vibrionales	Vibrionaceae	Vibrio
OOX57213.1	Vibrio parahaemolyticus	Bacteria	Proteobacteria	Gammaproteobacteria	Vibrionales	Vibrionaceae	Vibrio
OOX63207.1	Vibrio parahaemolyticus	Bacteria	Proteobacteria	Gammaproteobacteria	Vibrionales	Vibrionaceae	Vibrio
OOX68605.1	Vibrio parahaemolyticus	Bacteria	Proteobacteria	Gammaproteobacteria	Vibrionales	Vibrionaceae	Vibrio
OOX75201.1	Vibrio parahaemolyticus	Bacteria	Proteobacteria	Gammaproteobacteria	Vibrionales	Vibrionaceae	Vibrio
OQK24597.1	Vibrio parahaemolyticus	Bacteria	Proteobacteria	Gammaproteobacteria	Vibrionales	Vibrionaceae	Vibrio
OQK27548.1	Vibrio parahaemolyticus	Bacteria	Proteobacteria	Gammaproteobacteria	Vibrionales	Vibrionaceae	Vibrio
OQT95793.1	Vibrio parahaemolyticus	Bacteria	Proteobacteria	Gammaproteobacteria	Vibrionales	Vibrionaceae	Vibrio
OQU04383.1	Vibrio parahaemolyticus	Bacteria	Proteobacteria	Gammaproteobacteria	Vibrionales	Vibrionaceae	Vibrio
OQU05130.1	Vibrio parahaemolyticus	Bacteria	Proteobacteria	Gammaproteobacteria	Vibrionales	Vibrionaceae	Vibrio
OQU12236.1	Vibrio parahaemolyticus	Bacteria	Proteobacteria	Gammaproteobacteria	Vibrionales	Vibrionaceae	Vibrio
OQU26311.1	Vibrio parahaemolyticus	Bacteria	Proteobacteria	Gammaproteobacteria	Vibrionales	Vibrionaceae	Vibrio
OQU37775.1	Vibrio parahaemolyticus	Bacteria	Proteobacteria	Gammaproteobacteria	Vibrionales	Vibrionaceae	Vibrio
OQU47759.1	Vibrio parahaemolyticus	Bacteria	Proteobacteria	Gammaproteobacteria	Vibrionales	Vibrionaceae	Vibrio
OQU54224.1	Vibrio parahaemolyticus	Bacteria	Proteobacteria	Gammaproteobacteria	Vibrionales	Vibrionaceae	Vibrio
OUD51037.1	Vibrio parahaemolyticus	Bacteria	Proteobacteria	Gammaproteobacteria	Vibrionales	Vibrionaceae	Vibrio
OXD34216.1	Vibrio parahaemolyticus	Bacteria	Proteobacteria	Gammaproteobacteria	Vibrionales	Vibrionaceae	Vibrio
OXD69119.1	Vibrio parahaemolyticus	Bacteria	Proteobacteria	Gammaproteobacteria	Vibrionales	Vibrionaceae	Vibrio
OXD89649.1	Vibrio parahaemolyticus	Bacteria	Proteobacteria	Gammaproteobacteria	Vibrionales	Vibrionaceae	Vibrio
OXE00964.1	Vibrio parahaemolyticus	Bacteria	Proteobacteria	Gammaproteobacteria	Vibrionales	Vibrionaceae	Vibrio
OXE02030.1	Vibrio parahaemolyticus	Bacteria	Proteobacteria	Gammaproteobacteria	Vibrionales	Vibrionaceae	Vibrio
OYP12109.1	Vibrio parahaemolyticus	Bacteria	Proteobacteria	Gammaproteobacteria	Vibrionales	Vibrionaceae	Vibrio
PJR29351.1	Vibrio parahaemolyticus	Bacteria	Proteobacteria	Gammaproteobacteria	Vibrionales	Vibrionaceae	Vibrio
PMS42418.1	Vibrio parahaemolyticus	Bacteria	Proteobacteria	Gammaproteobacteria	Vibrionales	Vibrionaceae	Vibrio
PMS51557.1	Vibrio parahaemolyticus	Bacteria	Proteobacteria	Gammaproteobacteria	Vibrionales	Vibrionaceae	Vibrio
PMS63224.1	Vibrio parahaemolyticus	Bacteria	Proteobacteria	Gammaproteobacteria	Vibrionales	Vibrionaceae	Vibrio
PMS69163.1	Vibrio parahaemolyticus	Bacteria	Proteobacteria	Gammaproteobacteria	Vibrionales	Vibrionaceae	Vibrio
PMS73958.1	Vibrio parahaemolyticus	Bacteria	Proteobacteria	Gammaproteobacteria	Vibrionales	Vibrionaceae	Vibrio
PMS78476.1	Vibrio parahaemolyticus	Bacteria	Proteobacteria	Gammaproteobacteria	Vibrionales	Vibrionaceae	Vibrio
PWF67465.1	Vibrio sp. T21	Bacteria	Proteobacteria	Gammaproteobacteria	Vibrionales	Vibrionaceae	Vibrio
PWT50051.1	Vibrio parahaemolyticus	Bacteria	Proteobacteria	Gammaproteobacteria	Vibrionales	Vibrionaceae	Vibrio
QET62285.1	Vibrio parahaemolyticus	Bacteria	Proteobacteria	Gammaproteobacteria	Vibrionales	Vibrionaceae	Vibrio
QHG98251.1	Vibrio parahaemolyticus	Bacteria	Proteobacteria	Gammaproteobacteria	Vibrionales	Vibrionaceae	Vibrio
QHH03423.1	Vibrio parahaemolyticus	Bacteria	Proteobacteria	Gammaproteobacteria	Vibrionales	Vibrionaceae	Vibrio
RXP58140.1	Vibrio parahaemolyticus	Bacteria	Proteobacteria	Gammaproteobacteria	Vibrionales	Vibrionaceae	Vibrio
RXP60140.1	Vibrio parahaemolyticus	Bacteria	Proteobacteria	Gammaproteobacteria	Vibrionales	Vibrionaceae	Vibrio
RXP70540.1	Vibrio parahaemolyticus	Bacteria	Proteobacteria	Gammaproteobacteria	Vibrionales	Vibrionaceae	Vibrio
RXP73486.1	Vibrio parahaemolyticus	Bacteria	Proteobacteria	Gammaproteobacteria	Vibrionales	Vibrionaceae	Vibrio
RXP94791.1	Vibrio parahaemolyticus	Bacteria	Proteobacteria	Gammaproteobacteria	Vibrionales	Vibrionaceae	Vibrio
SUQ25335.1	Vibrio parahaemolyticus	Bacteria	Proteobacteria	Gammaproteobacteria	Vibrionales	Vibrionaceae	Vibrio
TBT06144.1	Vibrio parahaemolyticus	Bacteria	Proteobacteria	Gammaproteobacteria	Vibrionales	Vibrionaceae	Vibrio
TBT07082.1	Vibrio parahaemolyticus	Bacteria	Proteobacteria	Gammaproteobacteria	Vibrionales	Vibrionaceae	Vibrio
TBT16819.1	Vibrio parahaemolyticus	Bacteria	Proteobacteria	Gammaproteobacteria	Vibrionales	Vibrionaceae	Vibrio
TBT20913.1	Vibrio parahaemolyticus	Bacteria	Proteobacteria	Gammaproteobacteria	Vibrionales	Vibrionaceae	Vibrio
TBT28152.1	Vibrio parahaemolyticus	Bacteria	Proteobacteria	Gammaproteobacteria	Vibrionales	Vibrionaceae	Vibrio
TBT33880.1	Vibrio parahaemolyticus	Bacteria	Proteobacteria	Gammaproteobacteria	Vibrionales	Vibrionaceae	Vibrio
TBT39671.1	Vibrio parahaemolyticus	Bacteria	Proteobacteria	Gammaproteobacteria	Vibrionales	Vibrionaceae	Vibrio
TBT41703.1	Vibrio parahaemolyticus	Bacteria	Proteobacteria	Gammaproteobacteria	Vibrionales	Vibrionaceae	Vibrio
TBT50361.1	Vibrio parahaemolyticus	Bacteria	Proteobacteria	Gammaproteobacteria	Vibrionales	Vibrionaceae	Vibrio
TBT56345.1	Vibrio parahaemolyticus	Bacteria	Proteobacteria	Gammaproteobacteria	Vibrionales	Vibrionaceae	Vibrio
TBT71080.1	Vibrio parahaemolyticus	Bacteria	Proteobacteria	Gammaproteobacteria	Vibrionales	Vibrionaceae	Vibrio
TNX97286.1	Vibrio parahaemolyticus	Bacteria	Proteobacteria	Gammaproteobacteria	Vibrionales	Vibrionaceae	Vibrio
TNY63334.1	Vibrio parahaemolyticus	Bacteria	Proteobacteria	Gammaproteobacteria	Vibrionales	Vibrionaceae	Vibrio
TNY80095.1	Vibrio parahaemolyticus	Bacteria	Proteobacteria	Gammaproteobacteria	Vibrionales	Vibrionaceae	Vibrio
TNY85793.1	Vibrio parahaemolyticus	Bacteria	Proteobacteria	Gammaproteobacteria	Vibrionales	Vibrionaceae	Vibrio
TNZ75572.1	Vibrio parahaemolyticus	Bacteria	Proteobacteria	Gammaproteobacteria	Vibrionales	Vibrionaceae	Vibrio
TNZ81044.1	Vibrio parahaemolyticus	Bacteria	Proteobacteria	Gammaproteobacteria	Vibrionales	Vibrionaceae	Vibrio
TNZ90281.1	Vibrio parahaemolyticus	Bacteria	Proteobacteria	Gammaproteobacteria	Vibrionales	Vibrionaceae	Vibrio
TNZ96090.1	Vibrio parahaemolyticus	Bacteria	Proteobacteria	Gammaproteobacteria	Vibrionales	Vibrionaceae	Vibrio
TOA10790.1	Vibrio parahaemolyticus	Bacteria	Proteobacteria	Gammaproteobacteria	Vibrionales	Vibrionaceae	Vibrio
TOA16565.1	Vibrio parahaemolyticus	Bacteria	Proteobacteria	Gammaproteobacteria	Vibrionales	Vibrionaceae	Vibrio
TOA29543.1	Vibrio parahaemolyticus	Bacteria	Proteobacteria	Gammaproteobacteria	Vibrionales	Vibrionaceae	Vibrio
TOA58866.1	Vibrio parahaemolyticus	Bacteria	Proteobacteria	Gammaproteobacteria	Vibrionales	Vibrionaceae	Vibrio
TOA76064.1	Vibrio parahaemolyticus	Bacteria	Proteobacteria	Gammaproteobacteria	Vibrionales	Vibrionaceae	Vibrio
TOA80950.1	Vibrio parahaemolyticus	Bacteria	Proteobacteria	Gammaproteobacteria	Vibrionales	Vibrionaceae	Vibrio
TOA90197.1	Vibrio parahaemolyticus	Bacteria	Proteobacteria	Gammaproteobacteria	Vibrionales	Vibrionaceae	Vibrio
TOB19127.1	Vibrio parahaemolyticus	Bacteria	Proteobacteria	Gammaproteobacteria	Vibrionales	Vibrionaceae	Vibrio
TOB47758.1	Vibrio parahaemolyticus	Bacteria	Proteobacteria	Gammaproteobacteria	Vibrionales	Vibrionaceae	Vibrio
TOB70431.1	Vibrio parahaemolyticus	Bacteria	Proteobacteria	Gammaproteobacteria	Vibrionales	Vibrionaceae	Vibrio
TOB98849.1	Vibrio parahaemolyticus	Bacteria	Proteobacteria	Gammaproteobacteria	Vibrionales	Vibrionaceae	Vibrio
TOC16666.1	Vibrio parahaemolyticus	Bacteria	Proteobacteria	Gammaproteobacteria	Vibrionales	Vibrionaceae	Vibrio
TOC21555.1	Vibrio parahaemolyticus	Bacteria	Proteobacteria	Gammaproteobacteria	Vibrionales	Vibrionaceae	Vibrio
TOD59479.1	Vibrio parahaemolyticus	Bacteria	Proteobacteria	Gammaproteobacteria	Vibrionales	Vibrionaceae	Vibrio
TOD73268.1	Vibrio parahaemolyticus	Bacteria	Proteobacteria	Gammaproteobacteria	Vibrionales	Vibrionaceae	Vibrio
TOD75984.1	Vibrio parahaemolyticus	Bacteria	Proteobacteria	Gammaproteobacteria	Vibrionales	Vibrionaceae	Vibrio
TOE26226.1	Vibrio parahaemolyticus	Bacteria	Proteobacteria	Gammaproteobacteria	Vibrionales	Vibrionaceae	Vibrio
TOE43444.1	Vibrio parahaemolyticus	Bacteria	Proteobacteria	Gammaproteobacteria	Vibrionales	Vibrionaceae	Vibrio
TOE49243.1	Vibrio parahaemolyticus	Bacteria	Proteobacteria	Gammaproteobacteria	Vibrionales	Vibrionaceae	Vibrio
TOE55867.1	Vibrio parahaemolyticus	Bacteria	Proteobacteria	Gammaproteobacteria	Vibrionales	Vibrionaceae	Vibrio
TOE65032.1	Vibrio parahaemolyticus	Bacteria	Proteobacteria	Gammaproteobacteria	Vibrionales	Vibrionaceae	Vibrio
TOE73651.1	Vibrio parahaemolyticus	Bacteria	Proteobacteria	Gammaproteobacteria	Vibrionales	Vibrionaceae	Vibrio
TOE83207.1	Vibrio parahaemolyticus	Bacteria	Proteobacteria	Gammaproteobacteria	Vibrionales	Vibrionaceae	Vibrio
TOF06877.1	Vibrio parahaemolyticus	Bacteria	Proteobacteria	Gammaproteobacteria	Vibrionales	Vibrionaceae	Vibrio
TOF07870.1	Vibrio parahaemolyticus	Bacteria	Proteobacteria	Gammaproteobacteria	Vibrionales	Vibrionaceae	Vibrio
TOF17532.1	Vibrio parahaemolyticus	Bacteria	Proteobacteria	Gammaproteobacteria	Vibrionales	Vibrionaceae	Vibrio
TOF31025.1	Vibrio parahaemolyticus	Bacteria	Proteobacteria	Gammaproteobacteria	Vibrionales	Vibrionaceae	Vibrio
TOF46317.1	Vibrio parahaemolyticus	Bacteria	Proteobacteria	Gammaproteobacteria	Vibrionales	Vibrionaceae	Vibrio
TOF60787.1	Vibrio parahaemolyticus	Bacteria	Proteobacteria	Gammaproteobacteria	Vibrionales	Vibrionaceae	Vibrio
TOF81783.1	Vibrio parahaemolyticus	Bacteria	Proteobacteria	Gammaproteobacteria	Vibrionales	Vibrionaceae	Vibrio
TOF92122.1	Vibrio parahaemolyticus	Bacteria	Proteobacteria	Gammaproteobacteria	Vibrionales	Vibrionaceae	Vibrio
[truncated: 1,584 more rows]

## Sheet: Unnassigned Hits
Protein Accession Number	Organism Name	Kingdom	Phylum	Class	Order	Family	Genus
OGG99340.1	Candidatus Lambdaproteobacteria bacterium RIFOXYC1_FULL_56_13	Bacteria	Proteobacteria	Candidatus Lambdaproteobacteria	.	.	.
OGH01572.1	Candidatus Lambdaproteobacteria bacterium RIFOXYD2_FULL_56_26	Bacteria	Proteobacteria	Candidatus Lambdaproteobacteria	.	.	.
OGH07181.1	Candidatus Lambdaproteobacteria bacterium RIFOXYD1_FULL_56_27	Bacteria	Proteobacteria	Candidatus Lambdaproteobacteria	.	.	.
OGG96662.1	Candidatus Lambdaproteobacteria bacterium RIFOXYD2_FULL_50_16	Bacteria	Proteobacteria	Candidatus Lambdaproteobacteria	.	.	.
ARU58104.1	Oleiphilus messinensis	Bacteria	Proteobacteria	Gammaproteobacteria	Oceanospirillales	Oleiphilaceae	Oleiphilus
WP_087462919.1	Oleiphilus messinensis	Bacteria	Proteobacteria	Gammaproteobacteria	Oceanospirillales	Oleiphilaceae	Oleiphilus
PCI75651.1	SAR86 cluster bacterium	Bacteria	Proteobacteria	Gammaproteobacteria	SAR86 cluster	.	.
PCJ26609.1	SAR86 cluster bacterium	Bacteria	Proteobacteria	Gammaproteobacteria	SAR86 cluster	.	.
NQV71425.1	Pseudohongiella sp.	Bacteria	Proteobacteria	Gammaproteobacteria	Pseudohongiella	unclassified Pseudohongiella	.
NKB35429.1	Pseudomonadales bacterium	Bacteria	Proteobacteria	Gammaproteobacteria	Pseudomonadales	.	.
OGT70722.1	Gammaproteobacteria bacterium RIFCSPLOWO2_02_FULL_57_10	Bacteria	Proteobacteria	Gammaproteobacteria	.	.	.
HCO11025.1	Gammaproteobacteria bacterium	Bacteria	Proteobacteria	Gammaproteobacteria	.	.	.
KRO73403.1	OM182 bacterium BACL3 MAG-120507-bin80	Bacteria	Proteobacteria	Gammaproteobacteria	OMG group	OM182 clade	.
KRO84541.1	OM182 bacterium BACL3 MAG-120619-bin3	Bacteria	Proteobacteria	Gammaproteobacteria	OMG group	OM182 clade	.
KRP35744.1	OM182 bacterium BACL3 MAG-121001-bin29	Bacteria	Proteobacteria	Gammaproteobacteria	OMG group	OM182 clade	.
THB81618.1	Desulfobacteraceae bacterium	Bacteria	Proteobacteria	Deltaproteobacteria	Desulfobacterales	Desulfobacteraceae	.
EPJ54452.1	Osedax symbiont Rs2	Bacteria	Proteobacteria	Gammaproteobacteria	Oceanospirillales	unclassified Oceanospirillaceae	.
OUS30441.1	&apos;Osedax&apos; symbiont bacterium Rs2_46_30_T18	Bacteria	.	.	.	.	.
NRA86470.1	Rhizobiales bacterium	Bacteria	Proteobacteria	Alphaproteobacteria	Rhizobiales	.	.
PCI98312.1	OCS116 cluster bacterium	Bacteria	Proteobacteria	Alphaproteobacteria	OCS116 cluster	.	.
NRA19089.1	Oceanospirillaceae bacterium	Bacteria	Proteobacteria	Gammaproteobacteria	Oceanospirillales	Oceanospirillaceae	unclassified Oceanospirillaceae
CCK82207.1	Desulfobacula toluolica Tol2	Bacteria	Proteobacteria	Deltaproteobacteria	Desulfobacterales	Desulfobacteraceae	Desulfobacula
SDU54807.1	Desulfobacula phenolica	Bacteria	Proteobacteria	Deltaproteobacteria	Desulfobacterales	Desulfobacteraceae	Desulfobacula
WP_158406158.1	Desulfobacula toluolica	Bacteria	Proteobacteria	Deltaproteobacteria	Desulfobacterales	Desulfobacteraceae	Desulfobacula
WP_175530400.1	Desulfobacula phenolica	Bacteria	Proteobacteria	Deltaproteobacteria	Desulfobacterales	Desulfobacteraceae	Desulfobacula
RWU03297.1	Pseudodesulfovibrio sp. S3	Bacteria	Proteobacteria	Deltaproteobacteria	Desulfovibrionales	Desulfovibrionaceae	.
WP_164879871.1	Pseudodesulfovibrio sp. S3	Bacteria	Proteobacteria	Deltaproteobacteria	Desulfovibrionales	Desulfovibrionaceae	.
ADU62149.1	Pseudodesulfovibrio aespoeensis Aspo-2	Bacteria	Proteobacteria	Deltaproteobacteria	Desulfovibrionales	Desulfovibrionaceae	.
WP_013514080.1	Pseudodesulfovibrio aespoeensis	Bacteria	Proteobacteria	Deltaproteobacteria	Desulfovibrionales	Desulfovibrionaceae	.
OIO01433.1	Desulfovibrionaceae bacterium CG1_02_65_16	Bacteria	Proteobacteria	Deltaproteobacteria	Desulfovibrionales	Desulfovibrionaceae	.
OFE13048.1	Pseudohongiella acticola	Bacteria	Proteobacteria	Gammaproteobacteria	Pseudohongiella	.	.
WP_083264432.1	Pseudohongiella acticola	Bacteria	Proteobacteria	Gammaproteobacteria	Pseudohongiella	.	.
PCJ22688.1	SAR86 cluster bacterium	Bacteria	Proteobacteria	Gammaproteobacteria	SAR86 cluster	.	.
WP_136798607.1	Desulfopila sp. IMCC35004	Bacteria	Proteobacteria	Deltaproteobacteria	Desulfobacterales	Desulfobulbaceae	Desulfopila
RII25113.1	Geobacter sp.	Bacteria	Proteobacteria	Deltaproteobacteria	Desulfuromonadales	Geobacteraceae	Geobacter
HIJ90315.1	Deltaproteobacteria bacterium	Bacteria	Proteobacteria	Deltaproteobacteria	.	.	.
WP_047048244.1	Vibrio mexicanus	Bacteria	Proteobacteria	Gammaproteobacteria	Vibrionales	Vibrionaceae	Vibrio
WP_112419499.1	Vibrio aestivus	Bacteria	Proteobacteria	Gammaproteobacteria	Vibrionales	Vibrionaceae	Vibrio
OIQ24766.1	Vibrio sp. MedPE-SWchi	Bacteria	Proteobacteria	Gammaproteobacteria	Vibrionales	Vibrionaceae	Vibrio
RJG38273.1	Motilimonas sp. PLHSC7-2	Bacteria	Proteobacteria	Gammaproteobacteria	Alteromonadales	Alteromonadales genera incertae sedis	Motilimonas
WP_158587195.1	Motilimonas sp. PLHSC7-2	Bacteria	Proteobacteria	Gammaproteobacteria	Alteromonadales	Alteromonadales genera incertae sedis	Motilimonas
RKF14256.1	Alginatibacterium sediminis	Bacteria	Proteobacteria	Gammaproteobacteria	Alteromonadales	Alteromonadaceae	Alginatibacterium
WP_120356067.1	Alginatibacterium sediminis	Bacteria	Proteobacteria	Gammaproteobacteria	Alteromonadales	Alteromonadaceae	Alginatibacterium
RED53754.1	Aestuariispira insulae	Bacteria	Proteobacteria	Alphaproteobacteria	Rhodospirillales	Rhodospirillaceae	Aestuariispira
WP_115934868.1	Aestuariispira insulae	Bacteria	Proteobacteria	Alphaproteobacteria	Rhodospirillales	Rhodospirillaceae	Aestuariispira
RMG30014.1	Gammaproteobacteria bacterium	Bacteria	Proteobacteria	Gammaproteobacteria	.	.	.
NLW30878.1	Fibrobacter sp.	Bacteria	Fibrobacteres	Fibrobacterales	Fibrobacteraceae	Fibrobacter	unclassified Fibrobacter
TNC79484.1	Oleiphilus sp.	Bacteria	Proteobacteria	Gammaproteobacteria	Oceanospirillales	Oleiphilaceae	Oleiphilus
KZY61798.1	Oleiphilus sp. HI0061	Bacteria	Proteobacteria	Gammaproteobacteria	Oceanospirillales	Oleiphilaceae	Oleiphilus
KZY76756.1	Oleiphilus sp. HI0069	Bacteria	Proteobacteria	Gammaproteobacteria	Oceanospirillales	Oleiphilaceae	Oleiphilus
KZY84394.1	Oleiphilus sp. HI0068	Bacteria	Proteobacteria	Gammaproteobacteria	Oceanospirillales	Oleiphilaceae	Oleiphilus
KZZ73591.1	Oleiphilus sp. HI0132	Bacteria	Proteobacteria	Gammaproteobacteria	Oceanospirillales	Oleiphilaceae	Oleiphilus
WP_068515381.1	unclassified Oleiphilus	Bacteria	Proteobacteria	Gammaproteobacteria	Oceanospirillales	Oleiphilaceae	Oleiphilus
OGH01898.1	Candidatus Lambdaproteobacteria bacterium RIFOXYD2_FULL_56_26	Bacteria	Proteobacteria	Candidatus Lambdaproteobacteria	.	.	.
OGH02287.1	Candidatus Lambdaproteobacteria bacterium RIFOXYC1_FULL_56_13	Bacteria	Proteobacteria	Candidatus Lambdaproteobacteria	.	.	.
OGH10057.1	Candidatus Lambdaproteobacteria bacterium RIFOXYD1_FULL_56_27	Bacteria	Proteobacteria	Candidatus Lambdaproteobacteria	.	.	.
KIX13897.1	Dethiosulfatarculus sandiegensis	Bacteria	Proteobacteria	Deltaproteobacteria	Desulfarculales	Desulfarculaceae	Dethiosulfatarculus
WP_082464299.1	Dethiosulfatarculus sandiegensis	Bacteria	Proteobacteria	Deltaproteobacteria	Desulfarculales	Desulfarculaceae	Dethiosulfatarculus
WP_027312207.1	Balneatrix alpica	Bacteria	Proteobacteria	Gammaproteobacteria	Oceanospirillales	Balneatrichaceae	Balneatrix
HBL04506.1	Aeromonas salmonicida	Bacteria	Proteobacteria	Gammaproteobacteria	Aeromonadales	Aeromonadaceae	Aeromonas
WP_033130477.1	Aeromonas aquatica	Bacteria	Proteobacteria	Gammaproteobacteria	Aeromonadales	Aeromonadaceae	Aeromonas
HHJ11919.1	Chromatiales bacterium	Bacteria	Proteobacteria	Gammaproteobacteria	Chromatiales	unclassified Chromatiales	unclassified Chromatiales (miscellaneous)
RMG29660.1	Gammaproteobacteria bacterium	Bacteria	Proteobacteria	Gammaproteobacteria	.	.	.
HCP36167.1	Deltaproteobacteria bacterium	Bacteria	Proteobacteria	Deltaproteobacteria	.	.	.
MBP44502.1	Deltaproteobacteria bacterium	Bacteria	Proteobacteria	Deltaproteobacteria	.	.	.
MBI12591.1	Deltaproteobacteria bacterium	Bacteria	Proteobacteria	Deltaproteobacteria	.	.	.
HBM54717.1	Deltaproteobacteria bacterium	Bacteria	Proteobacteria	Deltaproteobacteria	.	.	.
MAH63708.1	SAR324 cluster bacterium	Bacteria	Proteobacteria	Deltaproteobacteria	SAR324 cluster	.	.
MAC43155.1	Deltaproteobacteria bacterium	Bacteria	Proteobacteria	Deltaproteobacteria	.	.	.
MAA69394.1	Deltaproteobacteria bacterium	Bacteria	Proteobacteria	Deltaproteobacteria	.	.	.
MBI14340.1	Deltaproteobacteria bacterium	Bacteria	Proteobacteria	Deltaproteobacteria	.	.	.
HCP35865.1	Deltaproteobacteria bacterium	Bacteria	Proteobacteria	Deltaproteobacteria	.	.	.
OGG95147.1	Candidatus Lambdaproteobacteria bacterium RIFOXYD2_FULL_50_16	Bacteria	Proteobacteria	Candidatus Lambdaproteobacteria	.	.	.
MAY38906.1	Spongiibacter sp.	Bacteria	Proteobacteria	Gammaproteobacteria	Cellvibrionales	Spongiibacteraceae	Spongiibacter
MBI56978.1	Spongiibacter sp.	Bacteria	Proteobacteria	Gammaproteobacteria	Cellvibrionales	Spongiibacteraceae	Spongiibacter
MBU71312.1	Spongiibacter sp.	Bacteria	Proteobacteria	Gammaproteobacteria	Cellvibrionales	Spongiibacteraceae	Spongiibacter
WP_157581175.1	Spongiibacter tropicus	Bacteria	Proteobacteria	Gammaproteobacteria	Cellvibrionales	Spongiibacteraceae	Spongiibacter
MAK44584.1	Spongiibacter sp.	Bacteria	Proteobacteria	Gammaproteobacteria	Cellvibrionales	Spongiibacteraceae	Spongiibacter
HCS29551.1	Spongiibacteraceae bacterium	Bacteria	Proteobacteria	Gammaproteobacteria	Cellvibrionales	Spongiibacteraceae	.
MBN49783.1	Spongiibacteraceae bacterium	Bacteria	Proteobacteria	Gammaproteobacteria	Cellvibrionales	Spongiibacteraceae	.
MBN51747.1	Spongiibacteraceae bacterium	Bacteria	Proteobacteria	Gammaproteobacteria	Cellvibrionales	Spongiibacteraceae	.
HBX38859.1	Pseudohongiella sp.	Bacteria	Proteobacteria	Gammaproteobacteria	Pseudohongiella	.	.
MAC43084.1	Deltaproteobacteria bacterium	Bacteria	Proteobacteria	Deltaproteobacteria	.	.	.
MAH63321.1	SAR324 cluster bacterium	Bacteria	Proteobacteria	Deltaproteobacteria	SAR324 cluster	.	.
MAA67353.1	Deltaproteobacteria bacterium	Bacteria	Proteobacteria	Deltaproteobacteria	.	.	.
HBM53977.1	Deltaproteobacteria bacterium	Bacteria	Proteobacteria	Deltaproteobacteria	.	.	.
RZO43893.1	Proteobacteria bacterium	Bacteria	Proteobacteria	.	.	.	.
OGG93021.1	Candidatus Lambdaproteobacteria bacterium RIFOXYD2_FULL_50_16	Bacteria	Proteobacteria	Candidatus Lambdaproteobacteria	.	.	.
HAY45070.1	Gammaproteobacteria bacterium	Bacteria	Proteobacteria	Gammaproteobacteria	.	.	.
EAT11155.1	Bermanella marisrubri	Bacteria	Proteobacteria	Gammaproteobacteria	Oceanospirillales	Oceanospirillaceae	Bermanella
QIZ83393.1	Bermanella marisrubri	Bacteria	Proteobacteria	Gammaproteobacteria	Oceanospirillales	Oceanospirillaceae	Bermanella
WP_040298186.1	Bermanella marisrubri	Bacteria	Proteobacteria	Gammaproteobacteria	Oceanospirillales	Oceanospirillaceae	Bermanella
NVK39410.1	Gammaproteobacteria bacterium	Bacteria	Proteobacteria	Gammaproteobacteria	.	.	.
TXH73834.1	Xanthomonadaceae bacterium	Bacteria	Proteobacteria	Gammaproteobacteria	Xanthomonadales	Xanthomonadaceae	.
TXH73840.1	Xanthomonadaceae bacterium	Bacteria	Proteobacteria	Gammaproteobacteria	Xanthomonadales	Xanthomonadaceae	.
TXH73837.1	Xanthomonadaceae bacterium	Bacteria	Proteobacteria	Gammaproteobacteria	Xanthomonadales	Xanthomonadaceae	.
WP_171008136.1	unclassified Xanthomonadaceae	Bacteria	Proteobacteria	Gammaproteobacteria	Xanthomonadales	Xanthomonadaceae	.
SDE13102.1	Aquimonas voraii	Bacteria	Proteobacteria	Gammaproteobacteria	Xanthomonadales	Rhodanobacteraceae	Aquimonas
WP_176764280.1	Aquimonas voraii	Bacteria	Proteobacteria	Gammaproteobacteria	Xanthomonadales	Rhodanobacteraceae	Aquimonas
ODU44757.1	Xanthomonadaceae bacterium SCN 69-123	Bacteria	Proteobacteria	Gammaproteobacteria	Xanthomonadales	Xanthomonadaceae	.
ODU42694.1	Xanthomonadaceae bacterium SCN 69-123	Bacteria	Proteobacteria	Gammaproteobacteria	Xanthomonadales	Xanthomonadaceae	.
SDD86335.1	Aquimonas voraii	Bacteria	Proteobacteria	Gammaproteobacteria	Xanthomonadales	Rhodanobacteraceae	Aquimonas
WP_091243648.1	Aquimonas voraii	Bacteria	Proteobacteria	Gammaproteobacteria	Xanthomonadales	Rhodanobacteraceae	Aquimonas
AKS41491.1	Wenzhouxiangella marina	Bacteria	Proteobacteria	Gammaproteobacteria	Chromatiales	Wenzhouxiangellaceae	Wenzhouxiangella
WP_049725128.1	Wenzhouxiangella marina	Bacteria	Proteobacteria	Gammaproteobacteria	Chromatiales	Wenzhouxiangellaceae	Wenzhouxiangella
RFF31545.1	Wenzhouxiangella sediminis	Bacteria	Proteobacteria	Gammaproteobacteria	Chromatiales	Wenzhouxiangellaceae	Wenzhouxiangella
WP_116649851.1	Wenzhouxiangella sediminis	Bacteria	Proteobacteria	Gammaproteobacteria	Chromatiales	Wenzhouxiangellaceae	Wenzhouxiangella
OFE12988.1	Pseudohongiella acticola	Bacteria	Proteobacteria	Gammaproteobacteria	Pseudohongiella	.	.
WP_070116597.1	Pseudohongiella acticola	Bacteria	Proteobacteria	Gammaproteobacteria	Pseudohongiella	.	.
HBN14087.1	Pseudohongiella sp.	Bacteria	Proteobacteria	Gammaproteobacteria	Pseudohongiella	.	.
HBX38165.1	Pseudohongiella sp.	Bacteria	Proteobacteria	Gammaproteobacteria	Pseudohongiella	.	.
MAO39325.1	Pseudohongiella sp.	Bacteria	Proteobacteria	Gammaproteobacteria	Pseudohongiella	.	.
MAY54716.1	Gammaproteobacteria bacterium	Bacteria	Proteobacteria	Gammaproteobacteria	.	.	.
MBJ54145.1	Gammaproteobacteria bacterium	Bacteria	Proteobacteria	Gammaproteobacteria	.	.	.
KZZ36015.1	Oleiphilus sp. HI0085	Bacteria	Proteobacteria	Gammaproteobacteria	Oceanospirillales	Oleiphilaceae	Oleiphilus
ODU35809.1	Xanthomonadaceae bacterium SCN 69-320	Bacteria	Proteobacteria	Gammaproteobacteria	Xanthomonadales	Xanthomonadaceae	.
ODV17457.1	Xanthomonadaceae bacterium SCN 69-25	Bacteria	Proteobacteria	Gammaproteobacteria	Xanthomonadales	Xanthomonadaceae	.
OJY97295.1	Xanthomonadales bacterium 69-70	Bacteria	Proteobacteria	Gammaproteobacteria	Xanthomonadales	unclassified Xanthomonadales	.
TDR38998.1	Tahibacter aquaticus	Bacteria	Proteobacteria	Gammaproteobacteria	Xanthomonadales	Rhodanobacteraceae	Tahibacter
WP_133821207.1	Tahibacter aquaticus	Bacteria	Proteobacteria	Gammaproteobacteria	Xanthomonadales	Rhodanobacteraceae	Tahibacter
ODU35283.1	Xanthomonadaceae bacterium SCN 69-320	Bacteria	Proteobacteria	Gammaproteobacteria	Xanthomonadales	Xanthomonadaceae	.
ODV17252.1	Xanthomonadaceae bacterium SCN 69-25	Bacteria	Proteobacteria	Gammaproteobacteria	Xanthomonadales	Xanthomonadaceae	.
OJY94180.1	Xanthomonadales bacterium 69-70	Bacteria	Proteobacteria	Gammaproteobacteria	Xanthomonadales	unclassified Xanthomonadales	.
ANB17847.1	Dokdonella koreensis DS-123	Bacteria	Proteobacteria	Gammaproteobacteria	Xanthomonadales	Rhodanobacteraceae	Dokdonella
WP_067646398.1	Dokdonella koreensis	Bacteria	Proteobacteria	Gammaproteobacteria	Xanthomonadales	Rhodanobacteraceae	Dokdonella
PZQ19394.1	Rhodanobacter denitrificans	Bacteria	Proteobacteria	Gammaproteobacteria	Xanthomonadales	Rhodanobacteraceae	Rhodanobacter
NLP03221.1	Fibrobacter sp.	Bacteria	Fibrobacteres	Fibrobacterales	Fibrobacteraceae	Fibrobacter	unclassified Fibrobacter
MRX27745.1	Kangiella sp. HZ709	Bacteria	Proteobacteria	Gammaproteobacteria	Oceanospirillales	Kangiellaceae	Kangiella
WP_154246435.1	Kangiella sp. HZ709	Bacteria	Proteobacteria	Gammaproteobacteria	Oceanospirillales	Kangiellaceae	Kangiella
ODU31202.1	Xanthomonadaceae bacterium SCN 69-320	Bacteria	Proteobacteria	Gammaproteobacteria	Xanthomonadales	Xanthomonadaceae	.
ODV22685.1	Xanthomonadaceae bacterium SCN 69-25	Bacteria	Proteobacteria	Gammaproteobacteria	Xanthomonadales	Xanthomonadaceae	.
OJY98791.1	Xanthomonadales bacterium 69-70	Bacteria	Proteobacteria	Gammaproteobacteria	Xanthomonadales	unclassified Xanthomonadales	.
OGG99027.1	Candidatus Lambdaproteobacteria bacterium RIFOXYD2_FULL_56_26	Bacteria	Proteobacteria	Candidatus Lambdaproteobacteria	.	.	.
OGH05678.1	Candidatus Lambdaproteobacteria bacterium RIFOXYC1_FULL_56_13	Bacteria	Proteobacteria	Candidatus Lambdaproteobacteria	.	.	.
OGH07100.1	Candidatus Lambdaproteobacteria bacterium RIFOXYD1_FULL_56_27	Bacteria	Proteobacteria	Candidatus Lambdaproteobacteria	.	.	.
AZQ11891.1	Shewanella khirikhana	Bacteria	Proteobacteria	Gammaproteobacteria	Alteromonadales	Shewanellaceae	Shewanella
WP_164551215.1	Shewanella khirikhana	Bacteria	Proteobacteria	Gammaproteobacteria	Alteromonadales	Shewanellaceae	Shewanella
WP_064792081.1	Shewanella woodyi	Bacteria	Proteobacteria	Gammaproteobacteria	Alteromonadales	Shewanellaceae	Shewanella
TRY12949.1	Shewanella hanedai	Bacteria	Proteobacteria	Gammaproteobacteria	Alteromonadales	Shewanellaceae	Shewanella
WP_144041523.1	Shewanella hanedai	Bacteria	Proteobacteria	Gammaproteobacteria	Alteromonadales	Shewanellaceae	Shewanella
WP_115136798.1	Shewanella corallii	Bacteria	Proteobacteria	Gammaproteobacteria	Alteromonadales	Shewanellaceae	Shewanella
HAT41675.1	Rheinheimera sp.	Bacteria	Proteobacteria	Gammaproteobacteria	Chromatiales	Chromatiaceae	Rheinheimera
PAJ76369.1	Pseudoalteromonas sp. NBT06-2	Bacteria	Proteobacteria	Gammaproteobacteria	Alteromonadales	Pseudoalteromonadaceae	Pseudoalteromonas
WP_095364748.1	Pseudoalteromonas sp. NBT06-2	Bacteria	Proteobacteria	Gammaproteobacteria	Alteromonadales	Pseudoalteromonadaceae	Pseudoalteromonas
VUD42297.1	Thalassocella blandensis	Bacteria	Proteobacteria	Alphaproteobacteria	Rhizobiales	Phyllobacteriaceae	Thalassocella
WP_142594867.1	Thalassocella blandensis	Bacteria	Proteobacteria	Alphaproteobacteria	Rhizobiales	Phyllobacteriaceae	Thalassocella
NVJ50084.1	Gammaproteobacteria bacterium	Bacteria	Proteobacteria	Gammaproteobacteria	.	.	.
NVK86981.1	Gammaproteobacteria bacterium	Bacteria	Proteobacteria	Gammaproteobacteria	.	.	.
WP_154222832.1	Marinicella rhabdoformis	Bacteria	Proteobacteria	Gammaproteobacteria	Oceanospirillales	Alcanivoracaceae	Marinicella
WP_115136739.1	Shewanella corallii	Bacteria	Proteobacteria	Gammaproteobacteria	Alteromonadales	Shewanellaceae	Shewanella
OIP46572.1	Fibrobacteres bacterium CG2_30_45_31	Bacteria	Fibrobacteres	.	.	.	.
EEO03873.1	Vibrio albensis VL426	Bacteria	Proteobacteria	Gammaproteobacteria	Vibrionales	Vibrionaceae	Vibrio
EVU01688.1	Vibrio parahaemolyticus VP2007-007	Bacteria	Proteobacteria	Gammaproteobacteria	Vibrionales	Vibrionaceae	Vibrio
EWM37177.1	Vibrio parahaemolyticus EKP-021	Bacteria	Proteobacteria	Gammaproteobacteria	Vibrionales	Vibrionaceae	Vibrio
CSB81915.1	Vibrio cholerae	Bacteria	Proteobacteria	Gammaproteobacteria	Vibrionales	Vibrionaceae	Vibrio
CSC85099.1	Vibrio cholerae	Bacteria	Proteobacteria	Gammaproteobacteria	Vibrionales	Vibrionaceae	Vibrio
CSB71885.1	Vibrio cholerae	Bacteria	Proteobacteria	Gammaproteobacteria	Vibrionales	Vibrionaceae	Vibrio
CSC61599.1	Vibrio cholerae	Bacteria	Proteobacteria	Gammaproteobacteria	Vibrionales	Vibrionaceae	Vibrio
ACV27008.1	Kangiella koreensis DSM 16069	Bacteria	Proteobacteria	Gammaproteobacteria	Oceanospirillales	Kangiellaceae	Kangiella
WP_015780614.1	Kangiella koreensis	Bacteria	Proteobacteria	Gammaproteobacteria	Oceanospirillales	Kangiellaceae	Kangiella
WP_018624628.1	Kangiella aquimarina	Bacteria	Proteobacteria	Gammaproteobacteria	Oceanospirillales	Kangiellaceae	Kangiella
AKE51821.1	Kangiella geojedonensis	Bacteria	Proteobacteria	Gammaproteobacteria	Oceanospirillales	Kangiellaceae	Kangiella
WP_052735195.1	Kangiella geojedonensis	Bacteria	Proteobacteria	Gammaproteobacteria	Oceanospirillales	Kangiellaceae	Kangiella
NVK21536.1	Kangiellaceae bacterium	Bacteria	Proteobacteria	Gammaproteobacteria	Oceanospirillales	Kangiellaceae	.
HHS99571.1	Thiomicrospira sp.	Bacteria	Proteobacteria	Gammaproteobacteria	Thiotrichales	Piscirickettsiaceae	Thiomicrospira
WP_158660951.1	Thiomicrorhabdus sp. Milos-T2	Bacteria	Proteobacteria	Gammaproteobacteria	Thiotrichales	Piscirickettsiaceae	Thiomicrorhabdus
QCU89333.1	Thiomicrorhabdus sp. G1	Bacteria	Proteobacteria	Gammaproteobacteria	Thiotrichales	Piscirickettsiaceae	Thiomicrorhabdus
WP_138563591.1	Thiomicrorhabdus sp. G1	Bacteria	Proteobacteria	Gammaproteobacteria	Thiotrichales	Piscirickettsiaceae	Thiomicrorhabdus
WP_169721415.1	Thiomicrorhabdus chilensis	Bacteria	Proteobacteria	Gammaproteobacteria	Thiotrichales	Piscirickettsiaceae	Thiomicrorhabdus
WP_165395019.1	Thiomicrorhabdus indica	Bacteria	Proteobacteria	Gammaproteobacteria	Thiotrichales	Piscirickettsiaceae	Thiomicrorhabdus
WP_051145031.1	Thiomicrorhabdus sp. Kp2	Bacteria	Proteobacteria	Gammaproteobacteria	Thiotrichales	Piscirickettsiaceae	Thiomicrorhabdus
ACA88065.1	Shewanella woodyi ATCC 51908	Bacteria	Proteobacteria	Gammaproteobacteria	Alteromonadales	Shewanellaceae	Shewanella
WP_012326396.1	Shewanella woodyi	Bacteria	Proteobacteria	Gammaproteobacteria	Alteromonadales	Shewanellaceae	Shewanella
WP_065204386.1	Shewanella woodyi	Bacteria	Proteobacteria	Gammaproteobacteria	Alteromonadales	Shewanellaceae	Shewanella
TRY14734.1	Shewanella hanedai	Bacteria	Proteobacteria	Gammaproteobacteria	Alteromonadales	Shewanellaceae	Shewanella
WP_143564133.1	Shewanella hanedai	Bacteria	Proteobacteria	Gammaproteobacteria	Alteromonadales	Shewanellaceae	Shewanella
WP_028772073.1	Shewanella waksmanii	Bacteria	Proteobacteria	Gammaproteobacteria	Alteromonadales	Shewanellaceae	Shewanella
WP_179023482.1	Shewanella sp. Scap07	Bacteria	Proteobacteria	Gammaproteobacteria	Alteromonadales	Shewanellaceae	Shewanella
NMH59120.1	Alteromonas sp. MYP5	Bacteria	Proteobacteria	Gammaproteobacteria	Alteromonadales	Alteromonadaceae	Alteromonas
WP_169209692.1	Alteromonas sp. MYP5	Bacteria	Proteobacteria	Gammaproteobacteria	Alteromonadales	Alteromonadaceae	Alteromonas
WP_133468004.1	Paraglaciecola sp. D3211	Bacteria	Proteobacteria	Gammaproteobacteria	Alteromonadales	Alteromonadaceae	Paraglaciecola
NQZ24035.1	Colwellia sp.	Bacteria	Proteobacteria	Gammaproteobacteria	Alteromonadales	Colwelliaceae	Colwellia
TDR17464.1	Marinicella litoralis	Bacteria	Proteobacteria	Gammaproteobacteria	Oceanospirillales	Alcanivoracaceae	Marinicella
WP_099018833.1	Marinicella litoralis	Bacteria	Proteobacteria	Gammaproteobacteria	Oceanospirillales	Alcanivoracaceae	Marinicella
WP_077409971.1	Marinicella sediminis	Bacteria	Proteobacteria	Gammaproteobacteria	Oceanospirillales	Alcanivoracaceae	Marinicella
QGX39765.1	Permianibacter aggregans	Bacteria	Proteobacteria	Gammaproteobacteria	Pseudomonadales	Pseudomonadaceae	Permianibacter
TDQ47112.1	Permianibacter aggregans	Bacteria	Proteobacteria	Gammaproteobacteria	Pseudomonadales	Pseudomonadaceae	Permianibacter
WP_157591311.1	Permianibacter aggregans	Bacteria	Proteobacteria	Gammaproteobacteria	Pseudomonadales	Pseudomonadaceae	Permianibacter
WP_162848188.1	Permianibacter aggregans	Bacteria	Proteobacteria	Gammaproteobacteria	Pseudomonadales	Pseudomonadaceae	Permianibacter
KAA3640802.1	Proteobacteria bacterium	Bacteria	Proteobacteria	.	.	.	.
ROQ39065.1	Stenotrophomonas maltophilia	Bacteria	Proteobacteria	Gammaproteobacteria	Xanthomonadales	Xanthomonadaceae	Stenotrophomonas
WP_123700304.1	Stenotrophomonas maltophilia	Bacteria	Proteobacteria	Gammaproteobacteria	Xanthomonadales	Xanthomonadaceae	Stenotrophomonas
KRG76100.1	Stenotrophomonas chelatiphaga	Bacteria	Proteobacteria	Gammaproteobacteria	Xanthomonadales	Xanthomonadaceae	Stenotrophomonas
WP_057507374.1	Stenotrophomonas chelatiphaga	Bacteria	Proteobacteria	Gammaproteobacteria	Xanthomonadales	Xanthomonadaceae	Stenotrophomonas
MBA3027204.1	Desulfobacteraceae bacterium	Bacteria	Proteobacteria	Deltaproteobacteria	Desulfobacterales	Desulfobacteraceae	.
MBA34762.1	Oleispira sp.	Bacteria	Proteobacteria	Gammaproteobacteria	Oceanospirillales	Oceanospirillaceae	Oleispira
HCM05075.1	Oceanospirillales bacterium	Bacteria	Proteobacteria	Gammaproteobacteria	Oceanospirillales	unclassified Oceanospirillales	.
OUS01830.1	Gammaproteobacteria bacterium 42_54_T18	Bacteria	Proteobacteria	Gammaproteobacteria	.	.	.
WP_025821051.1	Shewanella marina	Bacteria	Proteobacteria	Gammaproteobacteria	Alteromonadales	Shewanellaceae	Shewanella
HDQ41868.1	Desulfonatronum sp.	Bacteria	Proteobacteria	Deltaproteobacteria	Desulfovibrionales	Desulfonatronaceae	Desulfonatronum
TLS67299.1	Mariprofundus erugo	Bacteria	Proteobacteria	Zetaproteobacteria	Mariprofundales	Mariprofundaceae	Mariprofundus
TLS74951.1	Mariprofundus erugo	Bacteria	Proteobacteria	Zetaproteobacteria	Mariprofundales	Mariprofundaceae	Mariprofundus
WP_138239215.1	Mariprofundus erugo	Bacteria	Proteobacteria	Zetaproteobacteria	Mariprofundales	Mariprofundaceae	Mariprofundus
WP_138261028.1	Mariprofundus erugo	Bacteria	Proteobacteria	Zetaproteobacteria	Mariprofundales	Mariprofundaceae	Mariprofundus
TWB34583.1	Nitrospirillum amazonense	Bacteria	Proteobacteria	Alphaproteobacteria	Rhodospirillales	Rhodospirillaceae	Nitrospirillum
WP_145736347.1	Nitrospirillum amazonense	Bacteria	Proteobacteria	Alphaproteobacteria	Rhodospirillales	Rhodospirillaceae	Nitrospirillum
WP_148293770.1	Azospirillum sp. B4	Bacteria	Proteobacteria	Alphaproteobacteria	Rhodospirillales	Rhodospirillaceae	Azospirillum
AUN30340.1	Niveispirillum cyanobacteriorum	Bacteria	Proteobacteria	Alphaproteobacteria	Rhodospirillales	Rhodospirillaceae	Niveispirillum
KPF86889.1	alpha proteobacterium AAP38	Bacteria	Proteobacteria	Alphaproteobacteria	.	.	.
WP_156344464.1	alpha proteobacterium AAP38	Bacteria	Proteobacteria	Alphaproteobacteria	.	.	.
WP_158659821.1	Niveispirillum cyanobacteriorum	Bacteria	Proteobacteria	Alphaproteobacteria	Rhodospirillales	Rhodospirillaceae	Niveispirillum
OYQ34885.1	Niveispirillum lacus	Bacteria	Proteobacteria	Alphaproteobacteria	Rhodospirillales	Rhodospirillaceae	Niveispirillum
WP_094456168.1	Niveispirillum lacus	Bacteria	Proteobacteria	Alphaproteobacteria	Rhodospirillales	Rhodospirillaceae	Niveispirillum
CAA0123929.1	BD1-7 clade bacterium	Bacteria	Proteobacteria	Gammaproteobacteria	Cellvibrionales	Spongiibacteraceae	BD1-7 clade
WP_159134231.1	BD1-7 clade bacterium	Bacteria	Proteobacteria	Gammaproteobacteria	Cellvibrionales	Spongiibacteraceae	BD1-7 clade
OGS36944.1	Elusimicrobia bacterium RIFOXYB2_FULL_49_7	Bacteria	Elusimicrobia	.	.	.	.
MAJ48179.1	Deltaproteobacteria bacterium	Bacteria	Proteobacteria	Deltaproteobacteria	.	.	.
HAS63896.1	Vibrio sp.	Bacteria	Proteobacteria	Gammaproteobacteria	Vibrionales	Vibrionaceae	Vibrio
HAD40539.1	Plesiomonas shigelloides	Bacteria	Proteobacteria	Gammaproteobacteria	Enterobacterales	unclassified Enterobacterales	Plesiomonas
PKN22536.1	Deltaproteobacteria bacterium HGW-Deltaproteobacteria-3	Bacteria	Proteobacteria	Deltaproteobacteria	.	.	.
NRA24948.1	Oleispira sp.	Bacteria	Proteobacteria	Gammaproteobacteria	Oceanospirillales	Oceanospirillaceae	Oleispira
WP_035236071.1	Desulfobacter vibrioformis	Bacteria	Proteobacteria	Deltaproteobacteria	Desulfobacterales	Desulfobacteraceae	Desulfobacter
WP_022665368.1	Desulfospira joergensenii	Bacteria	Proteobacteria	Deltaproteobacteria	Desulfobacterales	Desulfobacteraceae	Desulfospira
SKA71264.1	Desulfovibrio gracilis DSM 16080	Bacteria	Proteobacteria	Deltaproteobacteria	Desulfovibrionales	Desulfovibrionaceae	Desulfovibrio
WP_159447079.1	Desulfovibrio gracilis	Bacteria	Proteobacteria	Deltaproteobacteria	Desulfovibrionales	Desulfovibrionaceae	Desulfovibrio
NKX39632.1	Rhodobacteraceae bacterium R_SAG5	Bacteria	Proteobacteria	Alphaproteobacteria	Rhodobacterales	Rhodobacteraceae	.
MAN77570.1	Rhizobiales bacterium	Bacteria	Proteobacteria	Alphaproteobacteria	Rhizobiales	.	.
PMH82176.1	Vibrio cyclitrophicus	Bacteria	Proteobacteria	Gammaproteobacteria	Vibrionales	Vibrionaceae	Vibrio
EXF69524.1	Vibrio parahaemolyticus AQ3810	Bacteria	Proteobacteria	Gammaproteobacteria	Vibrionales	Vibrionaceae	Vibrio
NVP02290.1	Photobacterium damselae subsp. damselae	Bacteria	Proteobacteria	Gammaproteobacteria	Vibrionales	Vibrionaceae	Photobacterium
HAJ74822.1	Gammaproteobacteria bacterium	Bacteria	Proteobacteria	Gammaproteobacteria	.	.	.
RLA05243.1	Gammaproteobacteria bacterium	Bacteria	Proteobacteria	Gammaproteobacteria	.	.	.
MBA3002567.1	Desulfurivibrio sp.	Bacteria	Proteobacteria	Deltaproteobacteria	Desulfobacterales	Desulfobulbaceae	Desulfurivibrio
HCP35375.1	Deltaproteobacteria bacterium	Bacteria	Proteobacteria	Deltaproteobacteria	.	.	.
MAA91695.1	Deltaproteobacteria bacterium	Bacteria	Proteobacteria	Deltaproteobacteria	.	.	.
MBI11469.1	Deltaproteobacteria bacterium	Bacteria	Proteobacteria	Deltaproteobacteria	.	.	.
MBI14514.1	Deltaproteobacteria bacterium	Bacteria	Proteobacteria	Deltaproteobacteria	.	.	.
MBP45383.1	Deltaproteobacteria bacterium	Bacteria	Proteobacteria	Deltaproteobacteria	.	.	.
MAJ48383.1	Deltaproteobacteria bacterium	Bacteria	Proteobacteria	Deltaproteobacteria	.	.	.
MAJ49096.1	Deltaproteobacteria bacterium	Bacteria	Proteobacteria	Deltaproteobacteria	.	.	.
OUW01806.1	Proteobacteria bacterium TMED154	Bacteria	Proteobacteria	.	.	.	.
OQX28278.1	Desulfobacteraceae bacterium IS3	Bacteria	Proteobacteria	Deltaproteobacteria	Desulfobacterales	Desulfobacteraceae	.
OQX26384.1	Desulfobacteraceae bacterium IS3	Bacteria	Proteobacteria	Deltaproteobacteria	Desulfobacterales	Desulfobacteraceae	.
VEN75068.1	uncultured Desulfobacteraceae bacterium	Bacteria	Proteobacteria	Deltaproteobacteria	Desulfobacterales	Desulfobacteraceae	environmental samples
OQY59485.1	Desulfobacteraceae bacterium 4572_88	Bacteria	Proteobacteria	Deltaproteobacteria	Desulfobacterales	Desulfobacteraceae	.
CRZ45308.1	Vibrio cholerae	Bacteria	Proteobacteria	Gammaproteobacteria	Vibrionales	Vibrionaceae	Vibrio
SYZ82195.1	Vibrio cholerae	Bacteria	Proteobacteria	Gammaproteobacteria	Vibrionales	Vibrionaceae	Vibrio
ETR71699.1	Candidatus Magnetoglobus multicellularis str. Araruama	Bacteria	Proteobacteria	Deltaproteobacteria	Desulfobacterales	Desulfobacteraceae	Candidatus Magnetoglobus
NBR20326.1	Proteobacteria bacterium	Bacteria	Proteobacteria	.	.	.	.
OUR95018.1	Gammaproteobacteria bacterium 42_54_T18	Bacteria	Proteobacteria	Gammaproteobacteria	.	.	.
OGH00476.1	Candidatus Lambdaproteobacteria bacterium RIFOXYC1_FULL_56_13	Bacteria	Proteobacteria	Candidatus Lambdaproteobacteria	.	.	.
OGH00680.1	Candidatus Lambdaproteobacteria bacterium RIFOXYD2_FULL_56_26	Bacteria	Proteobacteria	Candidatus Lambdaproteobacteria	.	.	.
OGH07847.1	Candidatus Lambdaproteobacteria bacterium RIFOXYD1_FULL_56_27	Bacteria	Proteobacteria	Candidatus Lambdaproteobacteria	.	.	.
NQU64355.1	SAR324 cluster bacterium	Bacteria	Proteobacteria	Deltaproteobacteria	SAR324 cluster	.	.
